# Supplementary material for: Monolanthanum tripotassium tetra­hydrogen deca­molybdodicobaltate(III) trideca­hydrate
Source: Acta Crystallogr Sect E Struct Rep Online. 2010 Jan 23;66(Pt 2):i10. doi: 10.1107/S1600536810000929 (PMC2979688; doi:10.1107/S1600536810000929)
Supplement: Supplementary file 1 [file e-66-00i10-sup1.cif]

##############################################################################
###                                                                        ###
###        Electronic paper (Acta Crystallographica Section E)             ###
###                                                                        ###
##############################################################################
#                                                                            #
# This CIF contains the data in a paper accepted for publication in Acta     #
# Crystallographica Section E. It conforms to the requirements of Notes      #
# for Authors for Section E, and has been peer reviewed under the auspices   #
# of the IUCr Commission on Journals.                                        #
#                                                                            #
# Full details of the Crystallographic Information File format               #
# are given in the paper "The Crystallographic Information File (CIF):       #
# a New Standard Archive File for Crystallography" by S. R. Hall, F. H.      #
# Allen and I. D. Brown [Acta Cryst. (1991), A47, 655-685].                  #
#                                                                            #
# The current version of the core CIF dictionary is obtainable from          #
# ftp://ftp.iucr.org/pub/cif_core.dic. The current version number is 2.4.    #
#                                                                            #
# Software is freely available for graphical display of the structure(s) in  #
# this CIF.  For information consult the CIF home page http://www.iucr.org/  #
# cif/home.html                                                              #
#                                                                            #
# This file may be used for bona fide research purposes within the           #
# scientific community so long as proper attribution is given to the journal # 
# article from which it was obtained.                                        #
#                                                                            #
##############################################################################
                                             
data_global
_audit_creation_method     'form.cif (version 2.0)'
_journal_data_validation_number     ?
_journal_date_recd_electronic     2009-12-30
_journal_date_accepted     2010-01-07
_journal_name_full     'Acta Crystallographica, Section E'
_journal_year     2010
_journal_volume     66
_journal_issue      2
_journal_page_first     i10
_journal_page_last     i10
_journal_paper_category     QI
_journal_coeditor_code     BR2132
_publ_contact_author_name     'Prof. Uk Lee'
_publ_contact_author_address
;
Department of Chemistry, Pukyong National University,
599-1 Daeyeon 3-dong
Nam-gu, Busan 608-737, Republic of Korea
;
_publ_contact_author_email     'uklee@pknu.ac.kr'
_publ_contact_author_fax     '+82-51-629-5583'
_publ_contact_author_phone     '+82-51-629-5596'
_publ_section_title
;
Monolanthanum tripotassium tetrahydrogen decamolybdodicobaltate(III)
tridecahydrate
;
loop_
    _publ_author_name
    _publ_author_address
    'Lee, Uk'
;
 Department of Chemistry, Pukyong National University, 599-1 Daeyeon 3-dong
 Nam-gu, Busan 608-737, Republic of Korea
;
    'Joo, Hea-Chung'
;
 Department of Chemistry, Dongeui University, San 24 Kaya-dong Busanjin-gu,
 Busan 614-714, Republic of Korea
;
_publ_section_synopsis     .
data_I
_chemical_name_systematic
;
Monolanthanum tripotassium tetrahydrogen decamolybdodicobaltate(III)
tridecahydrate
;
_chemical_name_common     ?
_chemical_formula_moiety     'La 3+, 3(K +), H4 Co2 Mo10 O38, 13(H2 O)'
_chemical_formula_sum     'Co2 H30 K3 La Mo10 O51'
_chemical_formula_structural     'K3 La (H4 Co2 Mo10 O38), (H2 O)13'
_chemical_formula_iupac     'La K3 [H4 Mo10 Co2 O38], 13H2 O'
_chemical_formula_weight     2179.71
_chemical_melting_point     ?
_symmetry_cell_setting     'monoclinic'
_symmetry_space_group_name_H-M     'P 21'
_symmetry_space_group_name_Hall     'P 2yb'
loop_
    _symmetry_equiv_pos_as_xyz
    'x, y, z'
    '-x, y+1/2, -z'
_cell_length_a     10.4487(6)
_cell_length_b     18.5980(10)
_cell_length_c     12.3179(8)
_cell_angle_alpha     90.00
_cell_angle_beta     112.957(4)
_cell_angle_gamma     90.00
_cell_volume     2204.1(2)
_cell_formula_units_Z     2
_cell_measurement_reflns_used     28
_cell_measurement_theta_min     19.0
_cell_measurement_theta_max     20.9
_cell_measurement_temperature     298(2)
_exptl_crystal_description     'polyhedron'
_exptl_crystal_colour     'blue'
_exptl_crystal_size_max     0.28
_exptl_crystal_size_mid     0.24
_exptl_crystal_size_min     0.20
_exptl_crystal_density_diffrn     3.284
_exptl_crystal_density_meas     ?
_exptl_crystal_density_method     'not measured'
_exptl_crystal_F_000     2052
_exptl_absorpt_coefficient_mu     4.832
_exptl_absorpt_correction_type     'numerical'
_exptl_absorpt_process_details     '(X-SHAPE; Stoe & Cie, 1996)'
_exptl_absorpt_correction_T_min     0.3488
_exptl_absorpt_correction_T_max     0.5267
_exptl_special_details
;
;
_diffrn_ambient_temperature     298(2)
_diffrn_radiation_type     MoK\a
_diffrn_radiation_wavelength     0.71069
_diffrn_radiation_source     'fine-focus sealed tube'
_diffrn_radiation_monochromator     graphite
_diffrn_measurement_device_type     'Stoe STADI-4'
_diffrn_measurement_method     '\w/2\q scans'
_diffrn_detector_area_resol_mean     ?
_diffrn_reflns_number     10417
_diffrn_reflns_av_R_equivalents     0.0162
_diffrn_reflns_av_sigmaI/netI     0.0165
_diffrn_reflns_theta_min     1.80
_diffrn_reflns_theta_max     27.51
_diffrn_reflns_theta_full     27.51
_diffrn_measured_fraction_theta_max     0.996
_diffrn_measured_fraction_theta_full     0.996
_diffrn_reflns_limit_h_min     -13
_diffrn_reflns_limit_h_max     13
_diffrn_reflns_limit_k_min     -24
_diffrn_reflns_limit_k_max     24
_diffrn_reflns_limit_l_min     -15
_diffrn_reflns_limit_l_max     15
_diffrn_standards_number     3
_diffrn_standards_interval_count     ?
_diffrn_standards_interval_time     60
_diffrn_standards_decay_%     2.3
_refine_special_details
;
 Refinement of F^2^ against ALL reflections.  The weighted R-factor wR and
 goodness of fit S are based on F^2^, conventional R-factors R are based
 on F, with F set to zero for negative F^2^. The threshold expression of
 F^2^ > 2sigma(F^2^) is used only for calculating R-factors(gt) etc. and is
 not relevant to the choice of reflections for refinement.  R-factors based
 on F^2^ are statistically about twice as large as those based on F, and R-
 factors based on ALL data will be even larger.
;
_reflns_number_total     10104
_reflns_number_gt     9949
_reflns_threshold_expression     I>2\s(I)
_refine_ls_structure_factor_coef     Fsqd
_refine_ls_matrix_type     full
_refine_ls_R_factor_all     0.0260
_refine_ls_R_factor_gt     0.0253
_refine_ls_wR_factor_gt     0.0687
_refine_ls_wR_factor_ref     0.0694
_refine_ls_goodness_of_fit_ref     1.101
_refine_ls_restrained_S_all     1.101
_refine_ls_number_reflns     10104
_refine_ls_number_parameters     630
_refine_ls_number_restraints     22
_refine_ls_hydrogen_treatment     mixed
_refine_ls_weighting_scheme     calc
_refine_ls_weighting_details
         'calc w=1/[\s^2^(Fo^2^)+(0.0432P)^2^+5.9397P] where P=(Fo^2^+2Fc^2^)/3'
_atom_sites_solution_hydrogens     difmap
_atom_sites_solution_primary     direct
_atom_sites_solution_secondary     difmap
_refine_ls_shift/su_max     ?
_refine_ls_shift/su_max_lt     0.001
_refine_ls_shift/su_mean     0.000
_refine_diff_density_max     1.367
_refine_diff_density_min     -1.273
_refine_ls_extinction_method     'SHELXL97 (Sheldrick, 2008)'
_refine_ls_extinction_coef     0.00255(10)
_refine_ls_extinction_expression
                                  'Fc^*^=kFc[1+0.001xFc^2^\l^3^/sin(2\q)]^-1/4^'
_refine_ls_abs_structure_details     'Flack (1983)'
_refine_ls_abs_structure_Flack     0.001(10)
loop_
    _atom_type_symbol
    _atom_type_description
    _atom_type_scat_dispersion_real
    _atom_type_scat_dispersion_imag
    _atom_type_scat_source
    'La' 'La' -0.2871 2.4523
                         'International Tables Vol C Tables 4.2.6.8 and 6.1.1.4'
    'Co' 'Co' 0.3494 0.9721
                         'International Tables Vol C Tables 4.2.6.8 and 6.1.1.4'
    'Mo' 'Mo' -1.6832 0.6857
                         'International Tables Vol C Tables 4.2.6.8 and 6.1.1.4'
    'O' 'O' 0.0106 0.0060
                         'International Tables Vol C Tables 4.2.6.8 and 6.1.1.4'
    'H' 'H' 0.0000 0.0000
                         'International Tables Vol C Tables 4.2.6.8 and 6.1.1.4'
    'K' 'K' 0.2009 0.2494
                         'International Tables Vol C Tables 4.2.6.8 and 6.1.1.4'
_computing_data_collection     'STADI-4 (Stoe & Cie, 1996)'
_computing_cell_refinement     'X-RED (Stoe & Cie, 1996)'
_computing_data_reduction     'X-RED (Stoe & Cie, 1996)'
_computing_structure_solution     'SHELXS97 (Sheldrick, 2008)'
_computing_structure_refinement     'SHELXL97 (Sheldrick, 2008)'
_computing_molecular_graphics
                      'ORTEP-3 (Farrugia, 1997) and DIAMOND (Brandenburg, 1998)'
_computing_publication_material     'SHELXL97 (Sheldrick, 2008)'
loop_
    _atom_site_type_symbol
    _atom_site_label
    _atom_site_fract_x
    _atom_site_fract_y
    _atom_site_fract_z
    _atom_site_U_iso_or_equiv
    _atom_site_adp_type
    _atom_site_calc_flag
    _atom_site_refinement_flags
    _atom_site_occupancy
    _atom_site_disorder_assembly
    _atom_site_disorder_group
    La La 0.44544(3) 0.446924(17) 0.14123(3) 0.01703(7) Uani d . 1 . .
    Mo Mo1 0.35787(6) 0.30183(3) 0.62418(4) 0.02049(11) Uani d . 1 . .
    Mo Mo2 0.09792(5) 0.18531(3) 0.54287(4) 0.01769(10) Uani d . 1 . .
    Mo Mo3 -0.02214(5) 0.11683(3) 0.27366(4) 0.01671(10) Uani d . 1 . .
    Mo Mo4 0.42999(5) 0.23358(2) 0.20358(4) 0.01407(9) Uani d . 1 . .
    Mo Mo5 0.51945(5) 0.32853(3) 0.44537(4) 0.01653(10) Uani d . 1 . .
    Mo Mo6 0.13311(5) 0.32304(2) 0.16909(4) 0.01389(9) Uani d . 1 . .
    Mo Mo7 0.05653(5) 0.25070(3) -0.09176(4) 0.01733(10) Uani d . 1 . .
    Mo Mo8 0.06410(5) 0.07332(3) -0.11493(4) 0.01639(10) Uani d . 1 . .
    Mo Mo9 0.18216(5) -0.02480(3) 0.12967(4) 0.01894(10) Uani d . 1 . .
    Mo Mo10 0.30682(5) 0.05651(2) 0.38835(4) 0.01552(9) Uani d . 1 . .
    Co Co1 0.25776(8) 0.21760(4) 0.36757(6) 0.01310(14) Uani d . 1 . .
    Co Co2 0.16831(8) 0.15142(4) 0.14734(6) 0.01251(14) Uani d . 1 . .
    K K1 0.0300(2) -0.11545(10) 0.3699(2) 0.0461(4) Uani d . 1 . .
    K K2 0.6309(3) 0.28591(13) 0.9870(2) 0.0595(6) Uani d . 1 . .
    K K3 0.6994(3) 0.11419(19) 0.4003(3) 0.0811(8) Uani d . 1 . .
    O O1D 0.1934(4) 0.1345(2) 0.4209(3) 0.0144(7) Uani d . 1 . .
    O O2D 0.3143(4) 0.2948(2) 0.2990(3) 0.0152(8) Uani d . 1 . .
    O O3Q 0.3316(4) 0.1562(2) 0.2853(4) 0.0165(8) Uani d . 1 . .
    O O4Q 0.0974(4) 0.2140(2) 0.2295(3) 0.0148(7) Uani d . 1 . .
    O O5D 0.1119(4) 0.0722(2) 0.2175(3) 0.0153(7) Uani d . 1 . .
    O O6D 0.2314(4) 0.2341(2) 0.0927(3) 0.0146(7) Uani d . 1 . .
    O O7C 0.1753(4) 0.2738(2) 0.4538(3) 0.0154(7) Uani d D 1 . .
    H H7 0.130(7) 0.305(4) 0.412(6) 0.023 Uiso d D 1 . .
    O O8C 0.4303(4) 0.2347(2) 0.5049(3) 0.0168(8) Uani d D 1 . .
    H H8 0.487(7) 0.201(3) 0.512(7) 0.025 Uiso d D 1 . .
    O O9C 0.0078(4) 0.1540(2) -0.0016(4) 0.0177(8) Uani d D 1 . .
    H H9 -0.073(5) 0.159(5) -0.007(7) 0.027 Uiso d D 1 . .
    O O10C 0.2394(4) 0.0811(2) 0.0682(4) 0.0164(8) Uani d D 1 . .
    H H10 0.312(6) 0.091(4) 0.066(7) 0.025 Uiso d D 1 . .
    O O11B 0.2833(5) 0.2093(3) 0.6447(4) 0.0247(9) Uani d . 1 . .
    O O12B -0.0505(4) 0.1808(2) 0.3825(4) 0.0202(8) Uani d . 1 . .
    O O13B 0.5637(4) 0.2485(2) 0.3574(4) 0.0177(8) Uani d . 1 . .
    O O14B 0.4073(5) 0.3666(2) 0.5211(4) 0.0217(8) Uani d . 1 . .
    O O15T 0.5119(5) 0.2980(3) 0.7427(4) 0.0347(11) Uani d . 1 . .
    O O16T 0.2563(6) 0.3602(3) 0.6628(5) 0.0337(11) Uani d . 1 . .
    O O17T 0.0054(6) 0.2421(3) 0.5929(4) 0.0316(11) Uani d . 1 . .
    O O18T 0.0785(6) 0.1022(3) 0.5926(5) 0.0320(11) Uani d . 1 . .
    O O19T -0.0674(6) 0.0388(3) 0.3207(5) 0.0333(11) Uani d . 1 . .
    O O20T -0.1582(5) 0.1366(3) 0.1435(4) 0.0292(10) Uani d . 1 . .
    O O21T 0.4985(5) 0.1640(3) 0.1549(4) 0.0256(9) Uani d . 1 . .
    O O22T 0.4651(4) 0.3102(2) 0.1398(4) 0.0202(8) Uani d . 1 . .
    O O23T 0.5226(5) 0.3973(2) 0.3514(4) 0.0246(9) Uani d . 1 . .
    O O24T 0.6782(5) 0.3278(3) 0.5558(4) 0.0291(10) Uani d . 1 . .
    O O25B -0.0026(4) 0.3003(2) 0.0225(4) 0.0191(8) Uani d . 1 . .
    O O26B 0.1374(4) 0.1659(2) -0.1320(4) 0.0205(8) Uani d . 1 . .
    O O27B 0.0277(4) 0.0062(2) -0.0117(4) 0.0203(8) Uani d . 1 . .
    O O28B 0.3425(5) 0.0027(2) 0.2733(4) 0.0215(9) Uani d . 1 . .
    O O29T 0.2215(4) 0.3920(2) 0.1336(4) 0.0223(9) Uani d . 1 . .
    O O30T 0.0460(5) 0.3621(2) 0.2463(4) 0.0228(9) Uani d . 1 . .
    O O31T 0.1538(5) 0.3148(2) -0.1229(4) 0.0260(9) Uani d . 1 . .
    O O32T -0.1007(5) 0.2530(3) -0.2044(4) 0.0298(10) Uani d . 1 . .
    O O33T -0.0996(5) 0.0761(3) -0.2239(4) 0.0278(10) Uani d . 1 . .
    O O34T 0.1615(5) 0.0218(3) -0.1690(4) 0.0258(9) Uani d . 1 . .
    O O35T 0.2728(6) -0.0787(3) 0.0729(5) 0.0336(11) Uani d . 1 . .
    O O36T 0.0954(6) -0.0806(3) 0.1858(5) 0.0334(11) Uani d . 1 . .
    O O37T 0.4685(5) 0.0749(3) 0.4933(4) 0.0279(10) Uani d . 1 . .
    O O38T 0.2395(5) -0.0078(3) 0.4493(4) 0.0264(9) Uani d . 1 . .
    O O1W 0.3980(6) 0.3956(3) -0.0655(4) 0.0354(12) Uani d D 1 . .
    H H1A 0.429(11) 0.419(5) -0.117(8) 0.053 Uiso d D 1 . .
    H H1B 0.327(9) 0.373(5) -0.060(9) 0.053 Uiso d D 1 . .
    O O2W 0.5027(5) 0.5444(3) 0.0224(4) 0.0336(11) Uani d . 1 . .
    H H2A 0.5342 0.5939 0.0474 0.050 Uiso d R 1 . .
    H H2B 0.4543 0.5348 -0.0603 0.050 Uiso d R 1 . .
    O O3W 0.6426(6) 0.5253(3) 0.2868(5) 0.0436(14) Uani d . 1 . .
    H H3A 0.7189 0.4949 0.3327 0.065 Uiso d R 1 . .
    H H3B 0.6734 0.5593 0.2435 0.065 Uiso d R 1 . .
    O O4W 0.2314(5) 0.5129(3) 0.0086(5) 0.0403(13) Uani d . 1 . .
    H H4A 0.2581 0.5535 -0.0260 0.060 Uiso d R 1 . .
    H H4B 0.1804 0.5293 0.0540 0.060 Uiso d R 1 . .
    O O5W 0.6810(5) 0.3994(3) 0.1512(5) 0.0337(11) Uani d . 1 . .
    H H5A 0.7359 0.3822 0.2301 0.051 Uiso calc R 1 . .
    H H5B 0.7321 0.4376 0.1325 0.051 Uiso calc R 1 . .
    O O6W 0.3676(6) 0.5322(4) 0.2677(5) 0.0470(16) Uani d D 1 . .
    H H6A 0.4185 0.5505 0.3236 0.071 Uiso d RD 1 . .
    H H6B 0.2906 0.5318 0.2551 0.071 Uiso d RD 1 . .
    O O7W 0.0072(8) -0.0501(4) 0.5720(7) 0.067(2) Uani d D 1 . .
    H H7A 0.0214 -0.0456 0.6523 0.101 Uiso d RD 1 . .
    H H7B 0.0600 -0.0188 0.5680 0.101 Uiso d RD 1 . .
    O O8W 0.7068(8) 0.1744(5) 0.8755(8) 0.069(2) Uani d . 1 . .
    H H8A 0.7537 0.1937 0.8288 0.104 Uiso d R 1 . .
    H H8B 0.6251 0.1489 0.8255 0.104 Uiso d R 1 . .
    O O9W 0.7144(9) 0.1721(4) 0.6059(9) 0.115(5) Uani d D 1 . .
    H H9A 0.7267 0.2218 0.6169 0.172 Uiso d RD 1 . .
    H H9B 0.7625 0.1503 0.6639 0.172 Uiso d RD 1 . .
    O O10W 0.7381(9) -0.0065(4) 0.5288(12) 0.110(5) Uani d D 1 . .
    H H10A 0.8166 -0.0032 0.5439 0.165 Uiso d RD 1 . .
    H H10B 0.7127 0.0026 0.5759 0.165 Uiso d RD 1 . .
    O O11W 0.4099(6) 0.1777(3) 0.8878(5) 0.0381(12) Uani d . 1 . .
    H H11A 0.3306 0.1915 0.9041 0.057 Uiso d R 1 . .
    H H11C 0.3838 0.1748 0.8041 0.057 Uiso d R 1 . .
    O O12W 0.5854(7) -0.0010(4) 0.2258(6) 0.0480(15) Uani d D 1 . .
    H H12A 0.515(7) -0.010(7) 0.246(10) 0.072 Uiso d D 1 . .
    H H12B 0.650(8) -0.027(6) 0.290(8) 0.072 Uiso d D 1 . .
    O O13W 0.8073(8) 0.3096(4) 0.3319(9) 0.077(3) Uani d . 1 . .
loop_
    _atom_site_aniso_label
    _atom_site_aniso_U_11
    _atom_site_aniso_U_22
    _atom_site_aniso_U_33
    _atom_site_aniso_U_12
    _atom_site_aniso_U_13
    _atom_site_aniso_U_23
    La 0.01867(15) 0.01501(14) 0.01674(15) -0.00193(12) 0.00619(11) 0.00159(11)
    Mo1 0.0262(3) 0.0214(2) 0.0125(2) -0.00452(19) 0.00618(19) -0.00344(18)
    Mo2 0.0230(2) 0.0174(2) 0.0143(2) -0.00067(18) 0.00903(18) 0.00012(17)
    Mo3 0.0166(2) 0.0177(2) 0.0167(2) -0.00258(17) 0.00736(18) -0.00267(17)
    Mo4 0.0144(2) 0.0130(2) 0.0148(2) -0.00060(16) 0.00567(16) 0.00003(16)
    Mo5 0.0182(2) 0.0155(2) 0.0132(2) -0.00354(17) 0.00326(17) 0.00012(17)
    Mo6 0.0151(2) 0.0118(2) 0.0142(2) 0.00074(16) 0.00515(16) 0.00089(16)
    Mo7 0.0207(2) 0.0162(2) 0.0136(2) 0.00059(17) 0.00507(17) 0.00143(17)
    Mo8 0.0162(2) 0.0170(2) 0.0149(2) 0.00093(17) 0.00489(17) -0.00296(17)
    Mo9 0.0241(2) 0.0126(2) 0.0193(2) -0.00084(18) 0.00764(19) -0.00130(17)
    Mo10 0.0178(2) 0.0132(2) 0.0144(2) 0.00079(17) 0.00502(16) 0.00198(16)
    Co1 0.0160(3) 0.0119(3) 0.0106(3) -0.0016(3) 0.0043(3) -0.0003(2)
    Co2 0.0148(3) 0.0104(3) 0.0115(3) -0.0005(2) 0.0043(3) -0.0003(2)
    K1 0.0452(10) 0.0339(9) 0.0664(12) -0.0074(7) 0.0297(9) 0.0064(8)
    K2 0.0837(16) 0.0500(12) 0.0427(11) -0.0020(11) 0.0224(11) -0.0147(9)
    K3 0.0781(18) 0.0793(19) 0.087(2) 0.0011(15) 0.0335(16) -0.0015(16)
    O1D 0.022(2) 0.0108(17) 0.0138(17) -0.0020(14) 0.0103(15) -0.0014(14)
    O2D 0.0138(18) 0.0146(18) 0.0137(18) -0.0019(14) 0.0015(15) 0.0010(14)
    O3Q 0.021(2) 0.0143(18) 0.0153(18) 0.0000(15) 0.0076(16) 0.0013(14)
    O4Q 0.0154(18) 0.0138(18) 0.0129(17) -0.0014(14) 0.0033(14) 0.0004(14)
    O5D 0.0175(18) 0.0121(18) 0.0160(18) -0.0011(14) 0.0063(15) 0.0002(14)
    O6D 0.0160(17) 0.0128(17) 0.0127(17) -0.0025(15) 0.0031(14) 0.0015(14)
    O7C 0.021(2) 0.0117(17) 0.0128(18) -0.0010(15) 0.0053(15) -0.0004(14)
    O8C 0.0208(19) 0.0126(18) 0.0155(18) 0.0023(15) 0.0053(15) 0.0035(14)
    O9C 0.0156(18) 0.019(2) 0.0180(19) -0.0010(16) 0.0059(16) -0.0024(15)
    O10C 0.0157(18) 0.0152(18) 0.0175(19) -0.0008(15) 0.0056(15) -0.0008(15)
    O11B 0.027(2) 0.027(2) 0.019(2) -0.0025(18) 0.0072(18) 0.0035(17)
    O12B 0.021(2) 0.021(2) 0.019(2) 0.0033(16) 0.0083(16) -0.0012(16)
    O13B 0.0154(18) 0.018(2) 0.0174(19) -0.0010(15) 0.0043(15) -0.0003(15)
    O14B 0.033(2) 0.0134(18) 0.022(2) -0.0033(17) 0.0131(18) -0.0028(16)
    O15T 0.036(3) 0.043(3) 0.020(2) -0.010(2) 0.006(2) -0.006(2)
    O16T 0.042(3) 0.033(3) 0.031(2) -0.001(2) 0.020(2) -0.006(2)
    O17T 0.043(3) 0.029(3) 0.029(2) 0.005(2) 0.020(2) -0.005(2)
    O18T 0.041(3) 0.027(2) 0.031(2) -0.005(2) 0.017(2) 0.004(2)
    O19T 0.040(3) 0.025(2) 0.041(3) -0.004(2) 0.022(2) 0.001(2)
    O20T 0.019(2) 0.039(3) 0.026(2) 0.0009(18) 0.0043(18) -0.005(2)
    O21T 0.029(2) 0.021(2) 0.029(2) -0.0005(18) 0.0133(19) -0.0043(17)
    O22T 0.022(2) 0.020(2) 0.021(2) -0.0010(16) 0.0103(17) 0.0050(16)
    O23T 0.028(2) 0.021(2) 0.021(2) -0.0080(18) 0.0054(18) -0.0030(17)
    O24T 0.027(2) 0.026(2) 0.027(2) -0.0026(19) 0.0034(19) 0.0036(19)
    O25B 0.0191(19) 0.0190(19) 0.0174(19) 0.0049(16) 0.0052(16) 0.0001(16)
    O26B 0.023(2) 0.022(2) 0.019(2) 0.0008(17) 0.0111(17) 0.0024(16)
    O27B 0.020(2) 0.020(2) 0.020(2) -0.0043(16) 0.0071(16) -0.0037(16)
    O28B 0.022(2) 0.018(2) 0.021(2) 0.0026(16) 0.0056(17) 0.0000(16)
    O29T 0.020(2) 0.020(2) 0.024(2) 0.0011(16) 0.0055(17) 0.0069(17)
    O30T 0.029(2) 0.018(2) 0.023(2) 0.0017(17) 0.0121(18) -0.0042(17)
    O31T 0.031(2) 0.020(2) 0.030(2) -0.0030(18) 0.0149(19) 0.0047(18)
    O32T 0.030(2) 0.030(2) 0.021(2) 0.005(2) 0.0013(18) 0.0008(19)
    O33T 0.025(2) 0.030(2) 0.025(2) 0.0004(19) 0.0060(18) -0.0020(19)
    O34T 0.033(2) 0.023(2) 0.025(2) 0.0072(19) 0.0155(19) -0.0044(18)
    O35T 0.043(3) 0.027(2) 0.031(3) 0.009(2) 0.016(2) -0.005(2)
    O36T 0.043(3) 0.022(2) 0.033(3) -0.007(2) 0.013(2) 0.000(2)
    O37T 0.026(2) 0.030(2) 0.022(2) 0.0021(19) 0.0039(18) 0.0057(18)
    O38T 0.033(2) 0.020(2) 0.028(2) 0.0039(18) 0.014(2) 0.0063(18)
    O1W 0.049(3) 0.036(3) 0.020(2) -0.013(2) 0.012(2) -0.003(2)
    O2W 0.033(3) 0.035(3) 0.029(2) -0.011(2) 0.008(2) 0.006(2)
    O3W 0.042(3) 0.053(4) 0.034(3) -0.025(3) 0.014(2) -0.016(3)
    O4W 0.024(2) 0.046(3) 0.047(3) 0.006(2) 0.010(2) 0.027(3)
    O5W 0.030(2) 0.033(3) 0.042(3) -0.008(2) 0.017(2) 0.003(2)
    O6W 0.028(3) 0.061(4) 0.042(3) 0.008(3) 0.003(2) -0.025(3)
    O7W 0.080(5) 0.054(4) 0.056(4) -0.028(4) 0.013(4) 0.006(4)
    O8W 0.062(5) 0.072(5) 0.089(6) 0.009(4) 0.045(4) 0.015(5)
    O9W 0.086(6) 0.044(4) 0.118(8) -0.021(4) -0.064(6) 0.034(5)
    O10W 0.055(5) 0.031(4) 0.231(14) -0.005(3) 0.040(7) -0.025(6)
    O11W 0.040(3) 0.046(3) 0.033(3) 0.009(2) 0.019(2) 0.012(2)
    O12W 0.038(3) 0.052(4) 0.054(4) -0.001(3) 0.018(3) -0.015(3)
    O13W 0.050(4) 0.061(5) 0.128(7) 0.027(4) 0.045(5) 0.050(5)
_geom_special_details
;
 All esds (except the esd in the dihedral angle between two l.s. planes)
 are estimated using the full covariance matrix.  The cell esds are taken
 into account individually in the estimation of esds in distances, angles
 and torsion angles; correlations between esds in cell parameters are only
 used when they are defined by crystal symmetry.  An approximate (isotropic)
 treatment of cell esds is used for estimating esds involving l.s. planes.
;
loop_
    _geom_bond_atom_site_label_1
    _geom_bond_atom_site_label_2
    _geom_bond_site_symmetry_2
    _geom_bond_distance
    _geom_bond_publ_flag
    Mo1 Mo5 . 3.2938(7) ?
    Mo1 Mo2 . 3.3098(7) ?
    Mo1 Co1 . 3.3106(9) ?
    Mo2 Co1 . 3.2599(9) ?
    Mo2 Mo3 . 3.3086(7) ?
    Mo3 Co2 . 3.0348(9) ?
    Mo3 Co1 . 3.2809(9) ?
    Mo3 Mo10 . 3.3586(7) ?
    Mo3 Mo9 . 4.1946(7) ?
    Mo4 O21T . 1.697(5) ?
    Mo4 O22T . 1.734(4) ?
    Mo4 O13B . 1.885(4) ?
    Mo4 O6D . 1.991(4) ?
    Mo4 O3Q . 2.224(4) ?
    Mo4 O2D . 2.290(4) ?
    Mo4 Co2 . 2.9687(9) ?
    Mo4 Co1 . 3.2004(9) ?
    Mo4 Mo6 . 3.3975(7) ?
    Mo5 Co1 . 3.2569(9) ?
    Mo5 Mo6 . 4.1438(7) ?
    Mo5 Co2 . 5.2232(9) ?
    Mo6 Co1 . 3.0057(8) ?
    Mo6 Co2 . 3.2359(9) ?
    Mo6 Mo7 . 3.2816(7) ?
    Mo7 Co2 . 3.2810(9) ?
    Mo8 Co2 . 3.3148(8) ?
    Mo8 Mo9 . 3.3213(7) ?
    Mo9 Co2 . 3.2915(9) ?
    Mo9 Mo10 . 3.3014(7) ?
    Mo10 Co1 . 3.0334(9) ?
    Mo10 Co2 . 3.2667(9) ?
    Co1 Co2 . 2.7874(10) ?
    La O4W . 2.516(5) ?
    La O29T . 2.521(4) ?
    La O2W . 2.543(5) ?
    La O22T . 2.552(4) ?
    La O23T . 2.564(5) ?
    La O6W . 2.567(5) ?
    La O5W . 2.572(5) ?
    La O1W . 2.579(5) ?
    La O3W . 2.589(5) ?
    Mo1 O15T . 1.702(5) ?
    Mo1 O16T . 1.711(5) ?
    Mo1 O11B . 1.946(5) ?
    Mo1 O14B . 1.960(4) ?
    Mo1 O8C . 2.271(4) ?
    Mo1 O7C . 2.279(4) ?
    Mo2 O17T . 1.701(5) ?
    Mo2 O18T . 1.704(5) ?
    Mo2 O11B . 1.905(5) ?
    Mo2 O12B . 1.981(4) ?
    Mo2 O7C . 2.293(4) ?
    Mo2 O1D . 2.306(4) ?
    Mo3 O19T . 1.697(5) ?
    Mo3 O20T . 1.717(5) ?
    Mo3 O12B . 1.900(4) ?
    Mo3 O5D . 1.971(4) ?
    Mo3 O1D . 2.299(4) ?
    Mo3 O4Q . 2.378(4) ?
    Mo5 O24T . 1.686(5) ?
    Mo5 O23T . 1.734(5) ?
    Mo5 O14B . 1.898(4) ?
    Mo5 O13B . 1.998(4) ?
    Mo5 O8C . 2.232(4) ?
    Mo5 O2D . 2.286(4) ?
    Mo6 O30T . 1.714(4) ?
    Mo6 O29T . 1.734(4) ?
    Mo6 O25B . 1.858(4) ?
    Mo6 O2D . 2.014(4) ?
    Mo6 O4Q . 2.240(4) ?
    Mo6 O6D . 2.330(4) ?
    Mo7 O32T . 1.688(5) ?
    Mo7 O31T . 1.705(4) ?
    Mo7 O26B . 1.943(4) ?
    Mo7 O25B . 1.973(4) ?
    Mo7 O9C . 2.273(4) ?
    Mo7 O6D . 2.314(4) ?
    Mo8 O34T . 1.710(4) ?
    Mo8 O33T . 1.714(5) ?
    Mo8 O27B . 1.922(4) ?
    Mo8 O26B . 1.928(4) ?
    Mo8 O9C . 2.278(4) ?
    Mo8 O10C . 2.290(4) ?
    Mo9 O36T . 1.693(5) ?
    Mo9 O35T . 1.705(5) ?
    Mo9 O27B . 1.944(4) ?
    Mo9 O28B . 1.972(4) ?
    Mo9 O10C . 2.271(4) ?
    Mo9 O5D . 2.363(4) ?
    Mo10 O38T . 1.704(5) ?
    Mo10 O37T . 1.714(5) ?
    Mo10 O28B . 1.887(4) ?
    Mo10 O1D . 2.009(4) ?
    Mo10 O5D . 2.306(4) ?
    Mo10 O3Q . 2.318(4) ?
    Co1 O4Q . 1.866(4) ?
    Co1 O2D . 1.874(4) ?
    Co1 O3Q . 1.880(4) ?
    Co1 O1D . 1.902(4) ?
    Co1 O7C . 1.918(4) ?
    Co1 O8C . 1.958(4) ?
    Co2 O4Q . 1.874(4) ?
    Co2 O3Q . 1.883(4) ?
    Co2 O6D . 1.897(4) ?
    Co2 O5D . 1.913(4) ?
    Co2 O10C . 1.944(4) ?
    Co2 O9C . 1.944(4) ?
    K1 O36T . 2.690(6) ?
    K1 O17T 2_546 2.739(5) ?
    K1 O38T . 2.843(5) ?
    K1 O7W . 2.863(9) ?
    K1 O16T 2_546 2.894(6) ?
    K1 O24T 2_646 3.011(5) ?
    K1 O19T . 3.025(6) ?
    K1 O31T 2_545 3.174(5) ?
    K2 O8W . 2.770(9) ?
    K2 O15T . 2.781(5) ?
    K2 O5W 1_556 2.827(6) ?
    K2 O35T 2_656 2.912(5) ?
    K2 O11W . 2.945(7) ?
    K2 O1W 1_556 3.046(7) ?
    K2 O22T 1_556 3.048(5) ?
    K3 O10W . 2.685(12) ?
    K3 O9W . 2.700(13) ?
    K3 O13B . 2.819(5) ?
    K3 O12W . 2.939(7) ?
    K3 O12B 1_655 2.977(5) ?
    K3 O21T . 3.075(6) ?
    K3 O37T . 3.134(6) ?
    K3 O19T 1_655 3.276(6) ?
loop_
    _geom_angle_atom_site_label_1
    _geom_angle_atom_site_label_2
    _geom_angle_atom_site_label_3
    _geom_angle_site_symmetry_1
    _geom_angle_site_symmetry_3
    _geom_angle
    _geom_angle_publ_flag
    Co2 Mo3 Mo9 . . 51.149(17) ?
    Co1 Mo3 Mo9 . . 88.689(18) ?
    Mo2 Mo3 Mo9 . . 127.515(17) ?
    Mo10 Mo3 Mo9 . . 50.358(13) ?
    Co2 Mo4 Mo6 . . 60.658(18) ?
    Co1 Mo4 Mo6 . . 54.102(17) ?
    Co1 Mo5 Mo6 . . 46.018(15) ?
    Mo1 Mo5 Mo6 . . 87.491(16) ?
    Co1 Mo6 Mo7 . . 113.07(2) ?
    Co2 Mo6 Mo7 . . 60.447(17) ?
    Co1 Mo6 Mo5 . . 51.231(17) ?
    Co2 Mo6 Mo5 . . 89.230(18) ?
    Mo7 Mo6 Mo5 . . 126.989(17) ?
    Mo4 Mo6 Mo5 . . 50.202(12) ?
    Co2 Mo8 Mo9 . . 59.471(17) ?
    Co2 Mo9 Mo8 . . 60.167(17) ?
    Mo10 Mo9 Mo8 . . 119.405(19) ?
    Co2 Mo9 Mo3 . . 45.892(16) ?
    Mo10 Mo9 Mo3 . . 51.573(13) ?
    Mo8 Mo9 Mo3 . . 88.185(16) ?
    Co1 Mo10 Mo3 . . 61.518(18) ?
    Co2 Mo10 Mo3 . . 54.502(17) ?
    Mo9 Mo10 Mo3 . . 78.068(16) ?
    Mo6 Co1 Mo10 . . 135.92(3) ?
    Co2 Co1 Mo5 . . 119.37(3) ?
    Mo6 Co1 Mo5 . . 82.75(2) ?
    Mo10 Co1 Mo5 . . 120.40(3) ?
    Mo4 Co1 Mo5 . . 60.838(18) ?
    Co2 Co1 Mo2 . . 119.96(3) ?
    Mo6 Co1 Mo2 . . 119.18(3) ?
    Mo10 Co1 Mo2 . . 82.85(2) ?
    Mo4 Co1 Mo2 . . 174.10(3) ?
    Mo5 Co1 Mo2 . . 120.67(2) ?
    Co1 Co2 Mo3 . . 68.45(2) ?
    Mo4 Co2 Mo3 . . 135.88(3) ?
    Co1 Co2 Mo6 . . 59.31(2) ?
    Mo4 Co2 Mo6 . . 66.238(19) ?
    Mo3 Co2 Mo6 . . 92.76(2) ?
    Co1 Co2 Mo10 . . 59.51(2) ?
    Mo4 Co2 Mo10 . . 91.42(2) ?
    Mo3 Co2 Mo10 . . 64.292(19) ?
    Mo6 Co2 Mo10 . . 118.82(2) ?
    Co1 Co2 Mo7 . . 119.47(3) ?
    Mo4 Co2 Mo7 . . 83.84(2) ?
    Mo3 Co2 Mo7 . . 120.30(3) ?
    Mo6 Co2 Mo7 . . 60.465(17) ?
    Mo10 Co2 Mo7 . . 175.05(3) ?
    O4W La O29T . . 66.17(15) ?
    O4W La O2W . . 68.13(17) ?
    O29T La O2W . . 133.65(15) ?
    O4W La O22T . . 122.37(17) ?
    O29T La O22T . . 70.86(14) ?
    O2W La O22T . . 131.96(16) ?
    O4W La O23T . . 132.93(17) ?
    O29T La O23T . . 79.26(14) ?
    O2W La O23T . . 141.80(15) ?
    O22T La O23T . . 69.73(14) ?
    O4W La O6W . . 71.4(2) ?
    O29T La O6W . . 76.34(18) ?
    O2W La O6W . . 96.3(2) ?
    O22T La O6W . . 131.68(19) ?
    O23T La O6W . . 70.06(18) ?
    O4W La O5W . . 142.23(18) ?
    O29T La O5W . . 136.00(15) ?
    O2W La O5W . . 80.62(17) ?
    O22T La O5W . . 65.16(15) ?
    O23T La O5W . . 84.83(16) ?
    O6W La O5W . . 134.97(17) ?
    O4W La O1W . . 76.1(2) ?
    O29T La O1W . . 89.71(17) ?
    O2W La O1W . . 72.13(18) ?
    O22T La O1W . . 67.04(16) ?
    O23T La O1W . . 136.64(16) ?
    O6W La O1W . . 147.46(19) ?
    O5W La O1W . . 74.47(19) ?
    O4W La O3W . . 116.2(2) ?
    O29T La O3W . . 136.91(17) ?
    O2W La O3W . . 72.26(18) ?
    O22T La O3W . . 121.42(18) ?
    O23T La O3W . . 69.62(17) ?
    O6W La O3W . . 65.58(19) ?
    O5W La O3W . . 70.87(19) ?
    O1W La O3W . . 133.36(18) ?
    O15T Mo1 O16T . . 105.6(3) ?
    O15T Mo1 O11B . . 98.3(2) ?
    O16T Mo1 O11B . . 101.7(2) ?
    O15T Mo1 O14B . . 100.4(2) ?
    O16T Mo1 O14B . . 98.0(2) ?
    O11B Mo1 O14B . . 148.00(18) ?
    O15T Mo1 O8C . . 95.2(2) ?
    O16T Mo1 O8C . . 158.2(2) ?
    O11B Mo1 O8C . . 81.34(18) ?
    O14B Mo1 O8C . . 71.38(16) ?
    O15T Mo1 O7C . . 162.4(2) ?
    O16T Mo1 O7C . . 90.8(2) ?
    O11B Mo1 O7C . . 71.57(17) ?
    O14B Mo1 O7C . . 83.18(16) ?
    O8C Mo1 O7C . . 69.45(14) ?
    O17T Mo2 O18T . . 105.6(3) ?
    O17T Mo2 O11B . . 101.0(2) ?
    O18T Mo2 O11B . . 102.1(2) ?
    O17T Mo2 O12B . . 93.1(2) ?
    O18T Mo2 O12B . . 99.4(2) ?
    O11B Mo2 O12B . . 149.98(18) ?
    O17T Mo2 O7C . . 94.8(2) ?
    O18T Mo2 O7C . . 159.6(2) ?
    O11B Mo2 O7C . . 71.90(17) ?
    O12B Mo2 O7C . . 80.67(16) ?
    O17T Mo2 O1D . . 160.4(2) ?
    O18T Mo2 O1D . . 90.3(2) ?
    O11B Mo2 O1D . . 86.44(18) ?
    O12B Mo2 O1D . . 72.67(16) ?
    O7C Mo2 O1D . . 70.10(14) ?
    O19T Mo3 O20T . . 105.2(3) ?
    O19T Mo3 O12B . . 98.9(2) ?
    O20T Mo3 O12B . . 103.0(2) ?
    O19T Mo3 O5D . . 95.2(2) ?
    O20T Mo3 O5D . . 101.8(2) ?
    O12B Mo3 O5D . . 147.02(18) ?
    O19T Mo3 O1D . . 99.8(2) ?
    O20T Mo3 O1D . . 154.9(2) ?
    O12B Mo3 O1D . . 74.24(16) ?
    O5D Mo3 O1D . . 74.05(15) ?
    O19T Mo3 O4Q . . 165.8(2) ?
    O20T Mo3 O4Q . . 86.6(2) ?
    O12B Mo3 O4Q . . 85.74(16) ?
    O5D Mo3 O4Q . . 74.38(15) ?
    O1D Mo3 O4Q . . 68.36(13) ?
    O21T Mo4 O22T . . 105.9(2) ?
    O21T Mo4 O13B . . 102.6(2) ?
    O22T Mo4 O13B . . 97.43(19) ?
    O21T Mo4 O6D . . 103.4(2) ?
    O22T Mo4 O6D . . 91.90(18) ?
    O13B Mo4 O6D . . 148.71(17) ?
    O21T Mo4 O3Q . . 90.01(19) ?
    O22T Mo4 O3Q . . 162.41(17) ?
    O13B Mo4 O3Q . . 86.14(16) ?
    O6D Mo4 O3Q . . 76.79(15) ?
    O21T Mo4 O2D . . 160.03(19) ?
    O22T Mo4 O2D . . 94.07(17) ?
    O13B Mo4 O2D . . 75.14(16) ?
    O6D Mo4 O2D . . 74.45(15) ?
    O3Q Mo4 O2D . . 70.10(15) ?
    O24T Mo5 O23T . . 106.0(2) ?
    O24T Mo5 O14B . . 102.0(2) ?
    O23T Mo5 O14B . . 103.2(2) ?
    O24T Mo5 O13B . . 94.0(2) ?
    O23T Mo5 O13B . . 96.80(19) ?
    O14B Mo5 O13B . . 149.63(17) ?
    O24T Mo5 O8C . . 97.73(19) ?
    O23T Mo5 O8C . . 156.16(18) ?
    O14B Mo5 O8C . . 73.36(16) ?
    O13B Mo5 O8C . . 79.06(16) ?
    O24T Mo5 O2D . . 163.6(2) ?
    O23T Mo5 O2D . . 86.08(18) ?
    O14B Mo5 O2D . . 85.50(17) ?
    O13B Mo5 O2D . . 73.24(15) ?
    O8C Mo5 O2D . . 70.21(14) ?
    O32T Mo7 O31T . . 105.8(2) ?
    O32T Mo7 O26B . . 101.1(2) ?
    O31T Mo7 O26B . . 98.9(2) ?
    O32T Mo7 O25B . . 95.7(2) ?
    O31T Mo7 O25B . . 102.3(2) ?
    O26B Mo7 O25B . . 148.24(17) ?
    O32T Mo7 O9C . . 95.2(2) ?
    O31T Mo7 O9C . . 158.44(19) ?
    O26B Mo7 O9C . . 71.65(17) ?
    O25B Mo7 O9C . . 80.17(17) ?
    O32T Mo7 O6D . . 162.4(2) ?
    O31T Mo7 O6D . . 90.14(19) ?
    O26B Mo7 O6D . . 83.51(17) ?
    O25B Mo7 O6D . . 73.08(16) ?
    O9C Mo7 O6D . . 69.90(14) ?
    O34T Mo8 O33T . . 106.0(2) ?
    O34T Mo8 O27B . . 101.2(2) ?
    O33T Mo8 O27B . . 98.2(2) ?
    O34T Mo8 O26B . . 97.8(2) ?
    O33T Mo8 O26B . . 101.8(2) ?
    O27B Mo8 O26B . . 147.24(18) ?
    O34T Mo8 O9C . . 160.5(2) ?
    O33T Mo8 O9C . . 92.4(2) ?
    O27B Mo8 O9C . . 81.79(17) ?
    O26B Mo8 O9C . . 71.78(17) ?
    O34T Mo8 O10C . . 92.88(19) ?
    O33T Mo8 O10C . . 160.05(19) ?
    O27B Mo8 O10C . . 71.20(16) ?
    O26B Mo8 O10C . . 81.51(16) ?
    O9C Mo8 O10C . . 69.71(15) ?
    O36T Mo9 O35T . . 106.2(3) ?
    O36T Mo9 O27B . . 99.1(2) ?
    O35T Mo9 O27B . . 101.9(2) ?
    O36T Mo9 O28B . . 101.3(2) ?
    O35T Mo9 O28B . . 96.2(2) ?
    O27B Mo9 O28B . . 147.68(18) ?
    O36T Mo9 O10C . . 156.9(2) ?
    O35T Mo9 O10C . . 96.4(2) ?
    O27B Mo9 O10C . . 71.25(16) ?
    O28B Mo9 O10C . . 80.34(17) ?
    O36T Mo9 O5D . . 88.2(2) ?
    O35T Mo9 O5D . . 163.3(2) ?
    O27B Mo9 O5D . . 83.44(16) ?
    O28B Mo9 O5D . . 72.42(16) ?
    O10C Mo9 O5D . . 70.10(14) ?
    O38T Mo10 O37T . . 105.2(2) ?
    O38T Mo10 O28B . . 101.3(2) ?
    O37T Mo10 O28B . . 104.3(2) ?
    O38T Mo10 O1D . . 92.40(19) ?
    O37T Mo10 O1D . . 101.0(2) ?
    O28B Mo10 O1D . . 146.84(17) ?
    O38T Mo10 O5D . . 97.01(19) ?
    O37T Mo10 O5D . . 157.32(19) ?
    O28B Mo10 O5D . . 75.21(16) ?
    O1D Mo10 O5D . . 73.20(15) ?
    O38T Mo10 O3Q . . 163.06(19) ?
    O37T Mo10 O3Q . . 88.05(19) ?
    O28B Mo10 O3Q . . 85.20(17) ?
    O1D Mo10 O3Q . . 74.46(15) ?
    O5D Mo10 O3Q . . 69.28(14) ?
    O4Q Co1 O2D . . 86.85(17) ?
    O4Q Co1 O3Q . . 84.16(17) ?
    O2D Co1 O3Q . . 87.36(18) ?
    O4Q Co1 O1D . . 88.47(18) ?
    O2D Co1 O1D . . 173.81(17) ?
    O3Q Co1 O1D . . 88.13(17) ?
    O4Q Co1 O7C . . 94.97(18) ?
    O2D Co1 O7C . . 96.95(17) ?
    O3Q Co1 O7C . . 175.56(18) ?
    O1D Co1 O7C . . 87.49(17) ?
    O4Q Co1 O8C . . 171.94(17) ?
    O2D Co1 O8C . . 85.36(16) ?
    O3Q Co1 O8C . . 97.53(18) ?
    O1D Co1 O8C . . 99.44(17) ?
    O7C Co1 O8C . . 83.94(17) ?
    O4Q Co2 O3Q . . 83.85(17) ?
    O4Q Co2 O6D . . 87.29(17) ?
    O3Q Co2 O6D . . 87.93(17) ?
    O4Q Co2 O5D . . 88.76(17) ?
    O3Q Co2 O5D . . 87.67(17) ?
    O6D Co2 O5D . . 174.38(17) ?
    O4Q Co2 O10C . . 176.06(18) ?
    O3Q Co2 O10C . . 95.49(18) ?
    O6D Co2 O10C . . 96.57(17) ?
    O5D Co2 O10C . . 87.33(17) ?
    O4Q Co2 O9C . . 96.70(17) ?
    O3Q Co2 O9C . . 174.21(19) ?
    O6D Co2 O9C . . 86.34(17) ?
    O5D Co2 O9C . . 98.10(18) ?
    O10C Co2 O9C . . 84.35(17) ?
    O36T K1 O38T . . 72.89(15) ?
    O36T K1 O7W . . 139.94(19) ?
    O38T K1 O7W . . 73.50(18) ?
    O36T K1 O19T . . 77.21(16) ?
    O38T K1 O19T . . 63.57(14) ?
    O7W K1 O19T . . 68.66(19) ?
    O8W K2 O15T . . 67.5(2) ?
    O8W K2 O11W . . 67.2(2) ?
    O15T K2 O11W . . 70.08(16) ?
    O10W K3 O9W . . 80.8(3) ?
    O10W K3 O13B . . 143.2(3) ?
    O9W K3 O13B . . 70.32(19) ?
    O10W K3 O12W . . 75.3(3) ?
    O9W K3 O12W . . 146.7(3) ?
    O13B K3 O12W . . 118.57(19) ?
    O10W K3 O21T . . 136.0(3) ?
    O9W K3 O21T . . 124.7(2) ?
    O13B K3 O21T . . 56.49(13) ?
    O12W K3 O21T . . 64.78(18) ?
    O10W K3 O37T . . 63.2(2) ?
    O9W K3 O37T . . 61.4(2) ?
    O13B K3 O37T . . 82.69(15) ?
    O12W K3 O37T . . 86.96(18) ?
    Co1 O1D Mo10 . . 101.68(17) ?
    Co1 O1D Mo3 . . 102.32(17) ?
    Mo10 O1D Mo3 . . 102.24(16) ?
    Co1 O1D Mo2 . . 101.13(16) ?
    Mo10 O1D Mo2 . . 149.8(2) ?
    Mo3 O1D Mo2 . . 91.87(14) ?
    Co1 O2D Mo6 . . 101.18(17) ?
    Co1 O2D Mo5 . . 102.60(16) ?
    Mo6 O2D Mo5 . . 148.9(2) ?
    Co1 O2D Mo4 . . 99.97(17) ?
    Mo6 O2D Mo4 . . 104.06(16) ?
    Mo5 O2D Mo4 . . 91.22(14) ?
    Co1 O3Q Co2 . . 95.60(18) ?
    Co1 O3Q Mo4 . . 102.17(18) ?
    Co2 O3Q Mo4 . . 92.20(16) ?
    Co1 O3Q Mo10 . . 91.93(16) ?
    Co2 O3Q Mo10 . . 101.58(18) ?
    Mo4 O3Q Mo10 . . 159.3(2) ?
    Co1 O4Q Co2 . . 96.37(18) ?
    Co1 O4Q Mo6 . . 93.67(16) ?
    Co2 O4Q Mo6 . . 103.37(18) ?
    Co1 O4Q Mo3 . . 100.57(17) ?
    Co2 O4Q Mo3 . . 90.27(15) ?
    Mo6 O4Q Mo3 . . 159.10(19) ?
    Co2 O5D Mo3 . . 102.77(18) ?
    Co2 O5D Mo10 . . 101.07(17) ?
    Mo3 O5D Mo10 . . 103.20(17) ?
    Co2 O5D Mo9 . . 100.13(17) ?
    Mo3 O5D Mo9 . . 150.7(2) ?
    Mo10 O5D Mo9 . . 89.97(14) ?
    Co2 O6D Mo4 . . 99.54(17) ?
    Co2 O6D Mo7 . . 101.89(16) ?
    Mo4 O6D Mo7 . . 152.5(2) ?
    Co2 O6D Mo6 . . 99.41(17) ?
    Mo4 O6D Mo6 . . 103.42(16) ?
    Mo7 O6D Mo6 . . 89.92(14) ?
    Co1 O7C Mo1 . . 103.82(18) ?
    Co1 O7C Mo2 . . 101.06(17) ?
    Mo1 O7C Mo2 . . 92.75(14) ?
    Co1 O7C H7 . . 109(6) ?
    Mo1 O7C H7 . . 120(6) ?
    Mo2 O7C H7 . . 126(6) ?
    Co1 O8C Mo5 . . 101.83(17) ?
    Co1 O8C Mo1 . . 102.79(18) ?
    Mo5 O8C Mo1 . . 94.00(15) ?
    Co1 O8C H8 . . 110(6) ?
    Mo5 O8C H8 . . 105(6) ?
    Mo1 O8C H8 . . 137(6) ?
    Co2 O9C Mo7 . . 101.86(18) ?
    Co2 O9C Mo8 . . 103.17(18) ?
    Mo7 O9C Mo8 . . 93.49(16) ?
    Co2 O9C H9 . . 124(6) ?
    Mo7 O9C H9 . . 107(6) ?
    Mo8 O9C H9 . . 121(6) ?
    Co2 O10C Mo9 . . 102.40(18) ?
    Co2 O10C Mo8 . . 102.77(17) ?
    Mo9 O10C Mo8 . . 93.47(15) ?
    Co2 O10C H10 . . 114(6) ?
    Mo9 O10C H10 . . 127(6) ?
    Mo8 O10C H10 . . 113(6) ?
    Mo2 O11B Mo1 . . 118.5(2) ?
    Mo3 O12B Mo2 . . 117.0(2) ?
    Mo4 O13B Mo5 . . 114.7(2) ?
    Mo5 O14B Mo1 . . 117.2(2) ?
    Mo6 O25B Mo7 . . 117.8(2) ?
    Mo8 O26B Mo7 . . 117.8(2) ?
    Mo8 O27B Mo9 . . 118.4(2) ?
    Mo10 O28B Mo9 . . 117.6(2) ?
    H1A O1W H1B . . 144(10) ?
    H2A O2W H2B . . 118.6 ?
    H3A O3W H3B . . 109.5 ?
    H4A O4W H4B . . 109.5 ?
    H5A O5W H5B . . 108.4 ?
    H6A O6W H6B . . 119.8 ?
    H7A O7W H7B . . 99.6 ?
    H8A O8W H8B . . 109.5 ?
    H9A O9W H9B . . 111.5 ?
    H10A O10W H10B . . 117.6 ?
    H11A O11W H11C . . 109.5 ?
    H12A O12W H12B . . 94(6) ?
loop_
    _geom_hbond_atom_site_label_D
    _geom_hbond_atom_site_label_H
    _geom_hbond_atom_site_label_A
    _geom_hbond_site_symmetry_A
    _geom_hbond_distance_DH
    _geom_hbond_distance_HA
    _geom_hbond_distance_DA
    _geom_hbond_angle_DHA
    _geom_hbond_publ_flag
    O7C H7 O30T . 0.79(4) 2.16(5) 2.891(6) 152(8) y
    O8C H8 O9W . 0.85(4) 2.26(6) 2.972(10) 141(7) y
    O9C H9 O8W 1_454 0.82(4) 2.21(6) 2.935(9) 147(8) y
    O10C H10 O21T . 0.80(4) 2.27(6) 2.932(6) 141(8) y
    O1W H1A O12W 2_655 0.92(7) 1.97(9) 2.809(8) 151(9) n
    O1W H1B O31T . 0.87(8) 1.99(8) 2.803(7) 154(10) n
    O2W H2A O11W 2_656 0.99 1.75 2.724(8) 171.4 n
    O2W H2B O12W 2_655 0.96 2.03 2.951(9) 160.6 n
    O3W H3A O38T 2_656 0.96 2.55 3.055(8) 113.2 n
    O3W H3B O34T 2_655 0.96 2.35 2.936(7) 118.5 n
    O4W H4A O20T 2 0.96 2.10 2.876(7) 137.1 n
    O4W H4B O27B 2 0.96 2.07 2.725(7) 123.6 n
    O5W H5A O13W . 0.97 1.79 2.682(9) 150.5 n
    O5W H5B O34T 2_655 0.97 1.87 2.768(7) 152.5 n
    O6W H6A O37T 2_656 0.77 2.15 2.880(7) 160.5 n
    O6W H6B O33T 2 0.76 2.05 2.761(7) 155.8 n
    O7W H7A O30T 2_546 0.94 2.38 2.991(8) 121.8 n
    O7W H7B O18T . 0.82 2.27 2.915(9) 136.3 n
    O8W H8A O32T 1_656 0.96 2.05 2.950(9) 156.3 n
    O8W H8B O6W 2_646 0.96 2.47 3.105(12) 123.4 n
    O9W H9A O24T . 0.94 2.10 2.955(9) 151.0 n
    O9W H9A O32T 1_656 0.94 2.31 2.817(10) 113.4 n
    O9W H9B O33T 1_656 0.80 2.08 2.861(9) 162.6 n
    O10W H10A O7W 1_655 0.77 2.08 2.771(12) 150.4 n
    O11W H11A O26B 1_556 0.96 1.95 2.770(7) 142.0 n
    O11W H11C O11B . 0.96 1.94 2.824(7) 152.0 n
    O12W H12A O28B . 0.88(5) 1.97(5) 2.819(8) 161(11) n
    O12W H12B O16T 2_646 0.94(5) 2.30(9) 3.083(9) 140(10) n
