# Supplementary material for: Monolanthanum tripotassium tetra­hydrogen deca­molybdodicobaltate(III) trideca­hydrate
Source: Acta Crystallogr Sect E Struct Rep Online. 2010 Jan 23;66(Pt 2):i10. doi: 10.1107/S1600536810000929 (PMC2979688; doi:10.1107/S1600536810000929)
Supplement: Supplementary file 2 [file e-66-00i10-Isup2.hkl]

# 
# h,k,l, Fc-squared, Fo-squared, sigma(Fo-squared) and status flag 
# 
data_I
_shelx_title ' LACO2MO10O38 POM' 
_shelx_refln_list_code          4 
_shelx_F_calc_maximum      703.98 
_exptl_crystal_F_000      2052.00 
_reflns_d_resolution_high  0.7692 
 
loop_ 
 _symmetry_equiv_pos_as_xyz 
 'x, y, z' 
 '-x, y+1/2, -z' 
 
_cell_length_a    10.4487 
_cell_length_b    18.5980 
_cell_length_c    12.3179 
_cell_angle_alpha  90.000 
_cell_angle_beta  112.957 
_cell_angle_gamma  90.000 
 
_shelx_F_squared_multiplier     1.000 
 
loop_ 
 _refln_index_h 
 _refln_index_k 
 _refln_index_l 
 _refln_F_squared_calc 
 _refln_F_squared_meas 
 _refln_F_squared_sigma 
 _refln_observed_status 
   0 -24   0     5424.36     5586.06    155.06 o 
   1 -24   0       66.06      114.08     52.10 o 
   1 -23   0     4832.67     4974.80    141.71 o 
   2 -23   0     4142.38     4621.52    137.55 o 
   3 -23   0     2437.10     2548.18    112.87 o 
   0 -22   0      995.48     1056.57     77.34 o 
   1 -22   0     4698.07     4916.83    135.22 o 
   2 -22   0      440.78      391.35     57.56 o 
   3 -22   0     4879.57     5371.21    147.18 o 
   4 -22   0     1839.55     1849.24     98.17 o 
   5 -22   0     1713.94     1628.20     98.84 o 
   1 -21   0     2037.20     2065.45     91.71 o 
   2 -21   0     3330.80     3599.44    113.96 o 
   3 -21   0       26.65       20.43     44.61 o 
   4 -21   0     1461.61     1627.71     86.91 o 
   5 -21   0      724.66      842.45     76.99 o 
   6 -21   0      217.02      282.66     57.21 o 
   0 -20   0      687.12      801.59     64.05 o 
   1 -20   0     7526.49     7698.03    153.97 o 
   2 -20   0     2923.48     3130.39    104.39 o 
   3 -20   0    10569.19    11081.87    192.63 o 
   4 -20   0      450.33      527.26     56.54 o 
   5 -20   0      340.55      457.40     57.90 o 
   6 -20   0     2373.93     2667.16    110.82 o 
   7 -20   0      150.94       56.19     53.81 o 
   1 -19   0      203.90      164.83     44.61 o 
   2 -19   0      150.37       12.26     38.48 o 
   3 -19   0     9234.90     9573.11    173.68 o 
   4 -19   0     8777.62     9430.55    178.39 o 
   5 -19   0     7397.39     7680.63    169.66 o 
   6 -19   0     5366.28     5335.44    147.91 o 
   7 -19   0     3943.13     4376.63    138.56 o 
   0 -18   0     5254.20     5291.44    119.96 o 
   1 -18   0    13032.36    13999.42    191.40 o 
   2 -18   0     7302.01     7899.54    148.19 o 
   3 -18   0     6924.41     7748.84    150.87 o 
   4 -18   0     8131.87     8559.40    165.01 o 
   5 -18   0     1622.24     1911.92     88.63 o 
   6 -18   0     5457.31     5468.14    144.18 o 
   7 -18   0    10518.13    11337.57    213.79 o 
   8 -18   0     2564.52     3004.29    122.76 o 
   1 -17   0     1072.81     1153.56     60.66 o 
   2 -17   0    13317.99    13900.94    187.37 o 
   3 -17   0     8962.92     9591.44    162.77 o 
   4 -17   0    19003.17    19711.17    239.38 o 
   5 -17   0      501.87      704.42     63.02 o 
   6 -17   0     3276.65     3542.89    114.65 o 
   7 -17   0      871.92     1106.92     76.32 o 
   8 -17   0     3915.37     4031.29    136.17 o 
   0 -16   0    18849.69    18535.87    205.24 o 
   1 -16   0     3262.85     3257.46     88.76 o 
   2 -16   0    18615.99    19481.51    213.42 o 
   3 -16   0    20412.04    21484.34    232.62 o 
   4 -16   0      232.85      336.14     45.98 o 
   5 -16   0     7833.89     8389.03    159.53 o 
   6 -16   0     2015.55     2137.84     89.67 o 
   7 -16   0      272.60      401.88     56.54 o 
   8 -16   0     1798.83     2010.85     97.49 o 
   9 -16   0     2337.47     2424.28    109.79 o 
   1 -15   0     3383.50     3730.18     90.15 o 
   2 -15   0    10442.79    10849.78    152.80 o 
   3 -15   0     9095.16     9398.66    147.80 o 
   4 -15   0    16864.70    17934.68    213.43 o 
   5 -15   0     1086.75     1010.07     65.09 o 
   6 -15   0     5235.49     5294.28    130.54 o 
   7 -15   0     1623.01     1718.33     88.63 o 
   8 -15   0     2895.59     2905.63    113.25 o 
   9 -15   0     3452.53     3305.17    124.88 o 
   0 -14   0    14810.04    14327.96    163.17 o 
   1 -14   0    16296.60    17499.85    181.32 o 
   2 -14   0    20556.03    21608.51    205.80 o 
   3 -14   0     3325.21     3297.37     88.78 o 
   4 -14   0     1138.39     1422.58     64.76 o 
   5 -14   0     7227.11     7454.14    141.04 o 
   6 -14   0     6776.02     6953.48    144.72 o 
   7 -14   0     1421.69     1497.97     79.76 o 
   8 -14   0      649.45      643.15     61.32 o 
   9 -14   0     4066.25     3784.38    132.10 o 
  10 -14   0    10117.84    10445.11    216.43 o 
   1 -13   0    26776.22    27384.44    216.72 o 
   2 -13   0    21492.97    23162.82    207.24 o 
   3 -13   0    14081.57    14687.85    172.00 o 
   4 -13   0     3843.45     4127.16     98.38 o 
   5 -13   0     7125.54     7398.14    135.93 o 
   6 -13   0     4368.28     4640.26    118.53 o 
   7 -13   0    11570.36    12080.88    195.28 o 
   8 -13   0     2213.86     2279.92     95.82 o 
   9 -13   0     3292.47     3282.97    117.71 o 
  10 -13   0     3809.15     3904.34    135.14 o 
   0 -12   0    41865.70    43916.55    271.09 o 
   1 -12   0     5852.38     5756.17     95.91 o 
   2 -12   0    15043.69    16150.63    164.45 o 
   3 -12   0    14850.53    15356.71    168.45 o 
   4 -12   0     1357.03     1492.54     63.41 o 
   5 -12   0     9198.95     9634.28    151.29 o 
   6 -12   0     7897.84     7910.72    145.58 o 
   7 -12   0     2541.86     2539.00     95.86 o 
   8 -12   0     1038.07     1245.78     76.33 o 
   9 -12   0     3666.22     3729.59    125.59 o 
  10 -12   0      263.90      305.83     56.87 o 
   1 -11   0    17605.44    17621.47    158.25 o 
   2 -11   0    13138.79    13541.99    143.60 o 
   3 -11   0    18849.63    20226.06    186.59 o 
   4 -11   0      259.34      204.36     35.42 o 
   5 -11   0    16850.58    18080.62    201.00 o 
   6 -11   0     2347.18     2511.50     84.26 o 
   7 -11   0    22576.49    23840.55    262.66 o 
   8 -11   0    14000.06    14982.02    219.64 o 
   9 -11   0     1445.14     1419.88     83.84 o 
  10 -11   0     2854.43     2688.49    114.27 o 
  11 -11   0      887.72      911.67     81.42 o 
   0 -10   0     5866.22     5953.49     87.79 o 
   1 -10   0    19322.53    20054.61    160.22 o 
   2 -10   0    12093.59    12808.62    133.24 o 
   3 -10   0    10805.14    11645.18    136.04 o 
   4 -10   0     5540.85     5856.27    105.44 o 
   5 -10   0      179.97      242.15     37.46 o 
   6 -10   0     1410.89     1326.13     65.11 o 
   7 -10   0    16448.04    17013.93    218.54 o 
   8 -10   0    31819.60    32767.17    323.95 o 
   9 -10   0     3204.06     3493.06    115.67 o 
  10 -10   0     3556.55     3813.78    127.63 o 
  11 -10   0      981.57      912.75     81.77 o 
   1  -9   0     8538.65     8570.83     99.17 o 
   2  -9   0     8061.65     8724.74    105.24 o 
   3  -9   0     4007.05     4286.83     81.07 o 
   4  -9   0    24351.38    24808.89    207.65 o 
   5  -9   0    10930.57    11752.21    153.07 o 
   6  -9   0     4160.75     4356.55    103.88 o 
   7  -9   0     6226.15     6424.63    133.78 o 
   8  -9   0     2336.19     2395.07     94.48 o 
   9  -9   0     1006.85     1181.35     74.28 o 
  10  -9   0     2299.22     2217.84    100.93 o 
  11  -9   0     7069.30     7025.77    173.69 o 
   0  -8   0    34233.65    34168.86    187.09 o 
   1  -8   0    18058.53    19720.03    141.53 o 
   2  -8   0     5331.34     5643.18     81.97 o 
   3  -8   0    18497.06    20211.54    165.39 o 
   4  -8   0    22094.17    22135.50    189.69 o 
   5  -8   0    57260.81    62122.27    353.42 o 
   6  -8   0    11481.30    12839.53    169.91 o 
   7  -8   0     3306.01     3482.07     99.69 o 
   8  -8   0     1396.09     1450.03     71.92 o 
   9  -8   0     2787.58     3079.92    104.73 o 
  10  -8   0      714.42      716.76     68.47 o 
  11  -8   0      662.80      608.74     66.77 o 
   1  -7   0    14190.76    15786.52    119.18 o 
   2  -7   0       48.58      182.53     25.54 o 
   3  -7   0     7954.12     8999.03    106.68 o 
   4  -7   0    36087.32    36341.59    239.72 o 
   5  -7   0    38171.66    40956.77    277.97 o 
   6  -7   0    16660.46    17798.00    197.38 o 
   7  -7   0     9679.76    10158.72    162.00 o 
   8  -7   0     1772.61     1845.99     78.08 o 
   9  -7   0     5156.90     5006.79    129.17 o 
  10  -7   0     7905.65     7764.87    170.42 o 
  11  -7   0     1714.96     1842.01     94.42 o 
   0  -6   0     6299.56     5858.09     65.17 o 
   1  -6   0      624.08      911.28     32.39 o 
   2  -6   0    24701.29    26491.86    160.57 o 
   3  -6   0    40216.52    41763.30    227.07 o 
   4  -6   0     9912.07    10194.26    122.71 o 
   5  -6   0    21395.12    23188.49    204.44 o 
   6  -6   0    74345.42    78830.16    425.88 o 
   7  -6   0      536.86      611.50     53.14 o 
   8  -6   0    20402.87    21043.36    243.76 o 
   9  -6   0      871.64      807.85     65.42 o 
  10  -6   0     4009.38     4074.83    125.29 o 
  11  -6   0     3894.36     3820.59    126.97 o 
  12  -6   0      758.33      862.21     78.01 o 
   1  -5   0     5648.70     5330.01     61.72 o 
   2  -5   0    41164.98    42385.50    200.36 o 
   3  -5   0    11564.26    11724.79    114.41 o 
   4  -5   0    17773.33    18197.40    160.62 o 
   5  -5   0    94778.80   100963.66    450.44 o 
   6  -5   0     3302.04     3331.40     89.84 o 
   7  -5   0    15901.46    16253.13    199.50 o 
   8  -5   0       81.33      143.71     42.91 o 
   9  -5   0      520.39      572.96     56.21 o 
  10  -5   0      696.23      805.34     68.13 o 
  11  -5   0     1709.30     1836.59     93.74 o 
  12  -5   0     4828.81     4997.39    152.97 o 
   0  -4   0    18153.82    20427.33    101.84 o 
   1  -4   0    17455.01    19209.08    106.51 o 
   2  -4   0     3229.84     4425.99     61.03 o 
   3  -4   0    13138.28    13372.34    119.40 o 
   4  -4   0     5105.58     5122.02     86.42 o 
   5  -4   0    16724.37    17597.41    175.63 o 
   6  -4   0    38351.28    39088.27    286.59 o 
   7  -4   0    12396.26    12756.57    175.20 o 
   8  -4   0    11341.22    11560.84    179.67 o 
   9  -4   0     3785.13     3678.26    112.67 o 
  10  -4   0     2084.37     2299.57     96.16 o 
  11  -4   0     8972.68     8970.69    190.36 o 
  12  -4   0     1582.70     1597.77     93.73 o 
   1  -3   0    12144.45     9877.45     69.41 o 
   2  -3   0     9331.49    10410.12     87.41 o 
   3  -3   0     7773.20     7555.35     90.14 o 
   4  -3   0    15733.41    15444.56    146.97 o 
   5  -3   0    24051.52    24182.97    203.49 o 
   6  -3   0    13202.41    14052.08    169.10 o 
   7  -3   0     2929.64     3131.73     90.47 o 
   8  -3   0    10455.41    10586.91    173.39 o 
   9  -3   0     3189.63     3231.74    105.12 o 
  10  -3   0     2507.37     2772.63    102.66 o 
  11  -3   0      246.34      271.43     54.49 o 
  12  -3   0     3583.17     3497.43    130.68 o 
   0  -2   0    44423.05    45978.58    205.26 o 
   1  -2   0    77137.08    85237.88    384.44 o 
   2  -2   0    13410.76    13162.51     97.75 o 
   3  -2   0    16977.42    15877.78    128.02 o 
   4  -2   0     6321.02     6131.38     92.82 o 
   5  -2   0     4312.39     4031.55     85.58 o 
   6  -2   0     5127.38     5362.65    105.78 o 
   7  -2   0       97.33      151.20     39.16 o 
   8  -2   0    11628.97    11269.43    178.03 o 
   9  -2   0     1464.84     1374.76     77.38 o 
  10  -2   0     3302.04     3472.33    114.32 o 
  11  -2   0      418.94      514.65     62.33 o 
  12  -2   0     2705.67     2543.51    114.93 o 
   1  -1   0   139548.38   151451.03   1038.50 o 
   2  -1   0    33242.32    33255.48    161.13 o 
   3  -1   0    45024.38    45081.63    224.57 o 
   4  -1   0    10459.19    11547.78    125.60 o 
   5  -1   0     3667.97     3941.42     83.47 o 
   6  -1   0     2769.96     2760.42     77.86 o 
   7  -1   0     8193.34     8376.36    142.71 o 
   8  -1   0      257.28      275.87     46.32 o 
   9  -1   0     7893.05     7409.29    156.51 o 
  10  -1   0     7035.09     7252.31    164.55 o 
  11  -1   0    11611.41    11792.69    218.11 o 
  12  -1   0     2509.69     2661.56    118.67 o 
   1   0   0     5093.71     6675.62     33.76 o 
   2   0   0    40413.91    40472.25    237.08 o 
   3   0   0       64.47       43.12     19.71 o 
   4   0   0     1601.63     1893.79     39.10 o 
   5   0   0     5294.16     5160.68     79.70 o 
   6   0   0      433.88      387.23     29.66 o 
   7   0   0     1796.81     1672.26     50.65 o 
   8   0   0     9633.16     9515.98    115.73 o 
   9   0   0       68.36       44.25     29.13 o 
  10   0   0     4043.81     3942.16     87.86 o 
  11   0   0      508.23     1089.54    192.79 o 
  12   0   0      107.66      133.31     38.75 o 
   1   1   0   138128.06   151684.66   1043.40 o 
   2   1   0    33977.04    33715.36    162.18 o 
   3   1   0    42837.28    42885.26    218.55 o 
   4   1   0    10473.41    11560.83    125.60 o 
   5   1   0     3690.58     3903.22     83.81 o 
   6   1   0     2492.27     2331.83     73.06 o 
   7   1   0     8550.17     8575.34    144.13 o 
   8   1   0      323.33      405.32     49.39 o 
   9   1   0     8148.71     8177.58    162.02 o 
  10   1   0     6616.23     6542.68    153.22 o 
  11   1   0    11491.93    11010.68    213.29 o 
  12   1   0     2621.10     2413.80    111.18 o 
   0   2   0    44039.45    45410.03    205.38 o 
   1   2   0    74668.67    85251.14    703.71 o 
   2   2   0    11745.66    11041.03     89.25 o 
   3   2   0    16242.16    14535.35    123.63 o 
   4   2   0     6266.14     5873.07     91.78 o 
   5   2   0     4121.59     3910.82     82.82 o 
   6   2   0     4861.89     4503.87     97.20 o 
   7   2   0      187.02      302.77     42.91 o 
   8   2   0    12602.02    11935.03    181.95 o 
   9   2   0     1178.24     1258.26     70.21 o 
  10   2   0     3189.61     3098.42    109.88 o 
  11   2   0      473.39      423.38     60.63 o 
  12   2   0     2575.97     2412.02    111.85 o 
   1   3   0    12740.49    10480.80     71.67 o 
   2   3   0     9567.61    10355.62     88.15 o 
   3   3   0     8674.37     8506.07     95.48 o 
   4   3   0    16190.16    16053.80    148.10 o 
   5   3   0    24747.91    25060.94    205.41 o 
   6   3   0    13590.25    14181.12    168.82 o 
   7   3   0     2320.58     2444.18     81.21 o 
   8   3   0    10889.68    10454.50    168.64 o 
   9   3   0     3448.60     3247.70    102.75 o 
  10   3   0     2368.50     2363.46     98.22 o 
  11   3   0      288.70      298.34     54.15 o 
  12   3   0     3834.49     3558.33    130.70 o 
   0   4   0    20004.46    22708.96    108.83 o 
   1   4   0    18925.42    20387.76    110.12 o 
   2   4   0     2926.36     4047.56     58.94 o 
   3   4   0    13519.31    12981.17    117.73 o 
   4   4   0     4801.83     4600.90     82.61 o 
   5   4   0    17284.55    17858.90    174.70 o 
   6   4   0    37811.54    37605.65    277.97 o 
   7   4   0    12215.05    11879.37    168.64 o 
   8   4   0    11950.19    11581.40    178.38 o 
   9   4   0     3750.99     3542.63    108.91 o 
  10   4   0     2567.31     2384.20     99.26 o 
  11   4   0     9215.08     8363.87    184.56 o 
  12   4   0     1659.47     1582.85     93.05 o 
   1   5   0     5709.92     5078.64     60.00 o 
   2   5   0    41014.91    41389.95    199.21 o 
   3   5   0    11284.42    11516.03    113.66 o 
   4   5   0    17226.36    17566.84    158.07 o 
   5   5   0    95264.04    98373.85    447.64 o 
   6   5   0     3461.83     3281.69     88.49 o 
   7   5   0    15850.61    16199.63    198.80 o 
   8   5   0      139.90      218.98     42.23 o 
   9   5   0      542.32      639.73     58.59 o 
  10   5   0      602.96      516.08     58.25 o 
  11   5   0     1864.26     1755.63     94.43 o 
  12   5   0     4427.16     3996.73    137.91 o 
   0   6   0     7304.86     6663.17     70.13 o 
   1   6   0     1011.86     1257.91     36.85 o 
   2   6   0    23123.63    24092.07    152.40 o 
   3   6   0    40914.01    41418.66    228.00 o 
   4   6   0    10066.26     9965.53    120.66 o 
   5   6   0    21447.51    22784.67    202.01 o 
   6   6   0    73329.24    76531.03    416.07 o 
   7   6   0      544.57      543.03     53.49 o 
   8   6   0    19001.01    18643.82    229.69 o 
   9   6   0      850.02      890.97     69.17 o 
  10   6   0     4009.09     3607.47    120.17 o 
  11   6   0     3914.44     3760.57    131.40 o 
  12   6   0      763.34      717.77     72.90 o 
   1   7   0    15166.89    16207.81    120.76 o 
   2   7   0       29.04      144.04     24.18 o 
   3   7   0     8873.02     9793.31    111.97 o 
   4   7   0    33809.55    33515.55    227.81 o 
   5   7   0    38868.55    40574.22    276.03 o 
   6   7   0    17524.20    18393.15    201.33 o 
   7   7   0     9123.74     8914.00    151.63 o 
   8   7   0     1697.29     1808.04     78.76 o 
   9   7   0     5078.66     5043.77    130.53 o 
  10   7   0     7881.50     7742.85    168.71 o 
  11   7   0     1632.92     1402.57     91.01 o 
   0   8   0    33012.73    31120.26    179.28 o 
   1   8   0    16786.52    17843.79    134.30 o 
   2   8   0     5686.38     6084.77     84.07 o 
   3   8   0    18947.16    19788.88    165.48 o 
   4   8   0    22960.76    22797.82    192.31 o 
   5   8   0    56882.07    60072.52    345.76 o 
   6   8   0    12301.76    13148.77    173.47 o 
   7   8   0     3640.00     3795.47    103.48 o 
   8   8   0     1566.59     1498.27     75.34 o 
   9   8   0     2823.26     2918.97    104.05 o 
  10   8   0      958.56     1024.88     76.32 o 
  11   8   0      640.73      642.11     66.77 o 
   1   9   0     8075.01     8163.41     96.70 o 
   2   9   0     9038.17     9204.78    107.77 o 
   3   9   0     3682.02     3717.62     75.91 o 
   4   9   0    24074.79    24292.73    203.41 o 
   5   9   0    12061.55    12037.47    155.99 o 
   6   9   0     3984.42     3959.91     99.08 o 
   7   9   0     6373.60     6211.14    132.77 o 
   8   9   0     2207.10     2256.73     88.67 o 
   9   9   0      986.63     1043.00     69.17 o 
  10   9   0     2422.81     2156.62    100.26 o 
  11   9   0     6975.32     6174.78    167.87 o 
   0  10   0     5411.06     5210.56     81.23 o 
   1  10   0    18249.30    18719.13    154.11 o 
   2  10   0    11844.28    12208.08    130.10 o 
   3  10   0    10451.25    10655.94    130.48 o 
   4  10   0     5716.43     6104.48    106.49 o 
   5  10   0      154.93      219.66     37.12 o 
   6  10   0     1511.46     1446.59     67.51 o 
   7  10   0    15962.71    16051.68    213.29 o 
   8  10   0    32432.64    31304.24    317.12 o 
   9  10   0     2929.11     2983.78    107.12 o 
  10  10   0     3357.95     3477.92    120.45 o 
  11  10   0     1087.61      841.25     80.41 o 
   1  11   0    17652.22    17338.80    155.48 o 
   2  11   0    13960.19    13833.57    144.76 o 
   3  11   0    18668.11    19206.55    182.05 o 
   4  11   0      186.15      210.13     33.38 o 
   5  11   0    16151.11    16962.16    193.64 o 
   6  11   0     2670.47     2769.08     88.04 o 
   7  11   0    22078.29    22182.01    255.31 o 
   8  11   0    14420.86    14855.55    222.80 o 
   9  11   0     1334.32     1400.70     80.09 o 
  10  11   0     2793.24     2648.49    110.17 o 
  11  11   0      857.33      755.29     73.93 o 
   0  12   0    44270.59    45559.89    268.85 o 
   1  12   0     6866.03     6872.23    103.89 o 
   2  12   0    14120.04    14412.58    154.64 o 
   3  12   0    14492.62    14440.07    163.91 o 
   4  12   0     1378.50     1708.71     64.09 o 
   5  12   0     9105.37     9378.69    149.56 o 
   6  12   0     7150.09     7152.09    138.31 o 
   7  12   0     2767.91     2837.25    100.65 o 
   8  12   0     1039.89     1023.27     70.19 o 
   9  12   0     3822.58     3879.11    127.31 o 
  10  12   0      325.51      269.40     57.90 o 
   1  13   0    27051.92    26910.53    213.28 o 
   2  13   0    21911.89    22625.10    202.46 o 
   3  13   0    14588.35    14484.88    170.00 o 
   4  13   0     3463.55     3781.31     94.25 o 
   5  13   0     7599.36     7389.53    136.67 o 
   6  13   0     4108.35     4365.14    113.05 o 
   7  13   0    11390.69    11804.55    193.20 o 
   8  13   0     2346.09     2352.07     98.90 o 
   9  13   0     3524.82     3437.67    119.78 o 
  10  13   0     3590.26     3637.71    129.32 o 
   0  14   0    15876.65    14804.19    165.04 o 
   1  14   0    15972.31    16091.83    172.98 o 
   2  14   0    20705.55    21681.87    205.83 o 
   3  14   0     3839.20     3996.29     94.96 o 
   4  14   0     1095.12     1298.14     62.71 o 
   5  14   0     7282.60     7254.51    139.34 o 
   6  14   0     6557.23     6749.91    142.99 o 
   7  14   0     1549.21     1658.65     82.49 o 
   8  14   0      513.20      578.38     59.61 o 
   9  14   0     3868.07     4166.53    137.20 o 
  10  14   0    10308.00    10241.07    215.42 o 
   1  15   0     3463.65     3431.97     86.74 o 
   2  15   0     9608.78     9916.07    145.50 o 
   3  15   0     8650.24     8874.70    143.98 o 
   4  15   0    16510.52    16745.30    205.10 o 
   5  15   0      908.92     1000.06     62.01 o 
   6  15   0     5225.31     5444.94    131.22 o 
   7  15   0     1354.61     1559.89     79.07 o 
   8  15   0     2814.65     2935.84    112.56 o 
   9  15   0     3448.40     3328.36    127.61 o 
   0  16   0    17367.10    16998.72    192.93 o 
   1  16   0     3518.59     3504.98     91.85 o 
   2  16   0    18318.60    19183.73    210.61 o 
   3  16   0    20647.82    21608.64    232.66 o 
   4  16   0      261.06      356.25     46.32 o 
   5  16   0     8039.40     8299.80    156.81 o 
   6  16   0     1851.09     1825.67     84.55 o 
   7  16   0      257.43      294.25     50.06 o 
   8  16   0     1535.25     1870.45     94.07 o 
   9  16   0     2125.11     2274.32    105.69 o 
   1  17   0      909.96      840.28     54.86 o 
   2  17   0    13852.40    13352.85    181.60 o 
   3  17   0     8457.57     8444.26    152.78 o 
   4  17   0    19570.18    19296.29    235.33 o 
   5  17   0      568.00      589.65     59.95 o 
   6  17   0     3623.09     3727.28    117.06 o 
   7  17   0      758.34      933.10     73.24 o 
   8  17   0     3858.32     3829.46    134.12 o 
   0  18   0     6085.89     5905.65    125.85 o 
   1  18   0    12800.04    13579.38    186.90 o 
   2  18   0     7502.48     7483.38    144.44 o 
   3  18   0     6561.24     6841.26    142.63 o 
   4  18   0     8173.13     8359.71    161.24 o 
   5  18   0     1566.05     1792.21     85.55 o 
   6  18   0     6041.30     5650.54    146.28 o 
   7  18   0    10491.27    10837.52    210.36 o 
   8  18   0     2747.42     2701.41    117.32 o 
   1  19   0      202.74      258.49     42.57 o 
   2  19   0      253.24      287.78     47.68 o 
   3  19   0     9107.67     9768.59    174.00 o 
   4  19   0     8356.83     8548.30    169.10 o 
   5  19   0     7995.77     7955.47    171.78 o 
   6  19   0     4924.23     4482.66    138.31 o 
   7  19   0     4306.53     4502.47    143.03 o 
   0  20   0      673.06      752.87     63.36 o 
   1  20   0     7423.68     7541.50    150.88 o 
   2  20   0     2723.69     2711.12     97.90 o 
   3  20   0     9849.82    10341.35    186.04 o 
   4  20   0      362.65      395.09     51.77 o 
   5  20   0      283.72      374.97     53.47 o 
   6  20   0     2408.11     2610.61    110.82 o 
   7  20   0      226.35      264.27     58.92 o 
   1  21   0     2075.83     1904.57     87.28 o 
   2  21   0     2980.81     2960.74    104.05 o 
   3  21   0       61.60      140.98     43.25 o 
   4  21   0     1869.71     1928.43     93.06 o 
   5  21   0      721.32      729.01     71.88 o 
   6  21   0      244.81      386.54     57.90 o 
   0  22   0      912.60     1101.49     68.48 o 
   1  22   0     5234.95     4991.84    135.27 o 
   2  22   0      348.21      354.89     52.11 o 
   3  22   0     4752.40     5092.53    141.71 o 
   4  22   0     1635.27     1607.38     89.98 o 
   5  22   0     1766.90     1601.33     95.10 o 
   1  23   0     4893.17     5078.10    141.71 o 
   2  23   0     3928.91     4097.43    130.37 o 
   3  23   0     2483.36     2264.88    102.98 o 
   0  24   0     5556.12     5275.29    151.66 o 
   1  24   0       39.94       88.20     50.40 o 
  -1 -24   1      431.26      438.35     59.60 o 
   0 -24   1     3830.31     3683.40    129.33 o 
  -4 -23   1     3968.15     3891.51    144.70 o 
  -3 -23   1     1206.91     1248.16     80.42 o 
  -2 -23   1     3024.13     2932.15    115.64 o 
  -1 -23   1     2500.00     2459.34    107.08 o 
   0 -23   1    12716.92    13249.80    230.85 o 
   1 -23   1     3738.62     3799.79    126.60 o 
   2 -23   1     1639.15     1639.75     88.96 o 
   3 -23   1     1646.69     1760.05     97.82 o 
  -5 -22   1     2978.23     2501.87    114.61 o 
  -4 -22   1      296.03      385.19     55.51 o 
  -3 -22   1     5575.96     5074.52    153.39 o 
  -2 -22   1     2280.25     2352.73     99.57 o 
  -1 -22   1     7450.30     6777.98    160.75 o 
   0 -22   1     3463.55     3484.88    116.70 o 
   1 -22   1     6984.01     7242.73    161.73 o 
   2 -22   1     5157.44     5600.71    145.50 o 
   3 -22   1     2080.50     2088.85     98.19 o 
   4 -22   1     2102.09     2178.15    106.71 o 
  -6 -21   1       81.30      108.29     49.04 o 
  -5 -21   1     2281.17     2102.06    105.70 o 
  -4 -21   1     3363.68     2991.95    108.50 o 
  -3 -21   1     1979.04     1787.46     89.66 o 
  -2 -21   1     3901.58     4095.64    118.78 o 
  -1 -21   1      301.81      346.71     49.04 o 
   0 -21   1      167.54      247.24     44.61 o 
   1 -21   1     3744.84     4002.10    119.46 o 
   2 -21   1     3229.43     3279.82    114.30 o 
   3 -21   1     2443.54     2633.99    103.67 o 
   4 -21   1     2565.94     2939.31    111.86 o 
   5 -21   1     2100.49     2086.45     99.55 o 
  -7 -20   1     5662.99     5481.67    168.07 o 
  -6 -20   1      995.42     1031.34     77.00 o 
  -5 -20   1     4691.45     3794.78    136.25 o 
  -4 -20   1     4054.99     3641.68    122.21 o 
  -3 -20   1     5030.83     4722.85    144.49 o 
  -2 -20   1     6844.29     7236.43    149.80 o 
  -1 -20   1     6099.31     6154.71    138.45 o 
   0 -20   1      146.42      309.90     50.06 o 
   1 -20   1     2668.41     2597.12     96.53 o 
   2 -20   1     9816.05     9986.16    182.28 o 
   3 -20   1     1138.49     1294.87     73.26 o 
   4 -20   1     4294.10     4208.43    129.73 o 
   5 -20   1     1848.66     2312.23    101.92 o 
   6 -20   1      489.07      406.35     57.90 o 
  -7 -19   1      418.10      322.21     58.24 o 
  -6 -19   1     1290.64     1409.46     80.08 o 
  -5 -19   1       29.17        1.70     38.82 o 
  -4 -19   1     1540.08     1489.17     77.37 o 
  -3 -19   1     1208.51     1345.42     74.97 o 
  -2 -19   1     7756.08     8020.09    151.97 o 
  -1 -19   1    11845.24    11309.76    180.53 o 
   0 -19   1     7707.96     7802.27    149.92 o 
   1 -19   1      959.34      993.24     64.06 o 
   2 -19   1      565.53      502.45     53.82 o 
   3 -19   1     8972.72     9719.55    174.66 o 
   4 -19   1       12.11       13.96     43.93 o 
   5 -19   1    12003.31    13082.21    217.11 o 
   6 -19   1      831.53     1088.48     74.95 o 
   7 -19   1     3728.12     3948.06    134.45 o 
  -8 -18   1     1621.16     1480.57     90.32 o 
  -7 -18   1      900.80      795.87     73.25 o 
  -6 -18   1     9626.24     9863.08    182.57 o 
  -5 -18   1     6340.48     5645.79    159.67 o 
  -4 -18   1     2382.40     2258.80     85.95 o 
  -3 -18   1     1163.29     1029.17     68.16 o 
  -2 -18   1     5722.38     6039.82    129.23 o 
  -1 -18   1     8175.64     8142.94    147.61 o 
   0 -18   1     3632.32     3553.84    102.07 o 
   1 -18   1    11668.20    11531.98    175.76 o 
   2 -18   1    15881.33    15971.26    212.04 o 
   3 -18   1     3370.68     3630.24    107.85 o 
   4 -18   1    16494.59    16805.41    234.36 o 
   5 -18   1      758.32      807.06     69.50 o 
   6 -18   1       91.39       14.98     46.65 o 
   7 -18   1      546.52      552.15     64.72 o 
  -9 -17   1      586.96      675.47     73.24 o 
  -8 -17   1     2777.56     3256.20    118.69 o 
  -7 -17   1     4881.46     4095.32    141.74 o 
  -6 -17   1     4341.40     4407.57    120.88 o 
  -5 -17   1      571.88      604.65     55.18 o 
  -4 -17   1     6981.45     7349.19    140.28 o 
  -3 -17   1    30616.44    29100.51    333.96 o 
  -2 -17   1     3734.98     3677.00     96.29 o 
  -1 -17   1    10020.77     9766.79    157.45 o 
   0 -17   1    21959.04    21647.04    230.45 o 
   1 -17   1     8636.54     8896.37    149.06 o 
   2 -17   1      656.63      596.52     56.55 o 
   3 -17   1     5725.89     6063.20    130.60 o 
   4 -17   1     9512.94    10115.06    174.09 o 
   5 -17   1     4624.67     4907.20    128.76 o 
   6 -17   1     3881.43     3889.53    122.88 o 
   7 -17   1     1546.74     1580.42     87.59 o 
   8 -17   1     4497.25     4345.19    140.65 o 
  -9 -16   1     8697.03     8263.80    205.33 o 
  -8 -16   1     1556.15     1549.43     91.34 o 
  -7 -16   1      266.17      329.67     50.06 o 
  -6 -16   1    19233.53    19573.88    243.10 o 
  -5 -16   1     2151.90     1985.44     85.26 o 
  -4 -16   1     4614.36     4888.33    112.74 o 
  -3 -16   1     6284.85     5433.47    147.11 o 
  -2 -16   1      110.67      183.89     34.74 o 
  -1 -16   1     4904.33     4655.19    104.25 o 
   0 -16   1     4880.11     4768.63    104.25 o 
   1 -16   1     2607.91     3011.79     86.67 o 
   2 -16   1    14049.85    14743.67    186.86 o 
   3 -16   1      909.10      965.66     59.63 o 
   4 -16   1     6120.54     6645.69    137.13 o 
   5 -16   1      719.65      726.67     59.62 o 
   6 -16   1     2876.91     2899.38    102.68 o 
   7 -16   1     1113.76     1243.39     79.05 o 
   8 -16   1     1161.08     1342.20     83.14 o 
   9 -16   1     2316.14     2493.75    114.90 o 
 -10 -15   1      884.96      880.33     81.76 o 
  -9 -15   1     3117.93     2767.32    119.06 o 
  -8 -15   1    12269.62    12608.26    213.40 o 
  -7 -15   1      180.20      110.68     42.91 o 
  -6 -15   1     2007.63     2197.99     85.93 o 
  -5 -15   1     5645.40     4901.18    152.15 o 
  -4 -15   1    13058.86    12878.58    172.28 o 
  -3 -15   1     2210.42     2040.17     77.09 o 
  -2 -15   1     7400.06     7377.30    124.01 o 
  -1 -15   1     3683.92     3773.11     92.56 o 
   0 -15   1     8301.36     8515.35    130.97 o 
   1 -15   1      573.27      630.25     47.69 o 
   2 -15   1     4891.20     5119.07    107.68 o 
   3 -15   1     5010.68     5065.84    111.09 o 
   4 -15   1     2382.56     2710.47     88.69 o 
   5 -15   1     6728.30     6771.81    140.95 o 
   6 -15   1     7076.29     7281.84    152.58 o 
   7 -15   1     9883.98    10740.72    192.56 o 
   8 -15   1     3111.50     3326.88    119.74 o 
   9 -15   1     9133.49     9134.17    200.24 o 
 -10 -14   1     3779.49     3759.56    134.11 o 
  -9 -14   1     2877.18     2726.45    111.20 o 
  -8 -14   1      387.89      441.08     56.20 o 
  -7 -14   1     5078.21     5020.61    130.52 o 
  -6 -14   1     3289.57     3474.92     98.98 o 
  -5 -14   1     5350.78     4329.68    124.11 o 
  -4 -14   1     2359.50     2553.88     78.47 o 
  -3 -14   1     2595.25     2354.29     76.44 o 
  -2 -14   1     6428.43     6980.45    115.39 o 
  -1 -14   1     2904.31     2655.97     73.40 o 
   0 -14   1    11114.21    11831.06    146.13 o 
   1 -14   1      564.85      553.27     44.29 o 
   2 -14   1    16578.72    17089.04    187.12 o 
   3 -14   1    15143.35    15889.67    186.81 o 
   4 -14   1    13124.39    13856.86    184.35 o 
   5 -14   1    35825.54    38127.63    319.59 o 
   6 -14   1      619.45      649.30     59.62 o 
   7 -14   1     3354.28     3272.29    112.27 o 
   8 -14   1     1962.91     2339.43    101.60 o 
   9 -14   1      195.38      243.50     54.15 o 
 -10 -13   1      187.01      262.91     56.87 o 
  -9 -13   1     6670.13     6368.79    159.67 o 
  -8 -13   1     4440.71     4389.33    123.62 o 
  -7 -13   1     5728.65     5370.78    129.23 o 
  -6 -13   1     1671.77     1883.68     74.32 o 
  -5 -13   1     3965.75     3714.69    112.04 o 
  -4 -13   1    10289.48    10944.46    148.37 o 
  -3 -13   1    31046.90    28879.28    316.86 o 
  -2 -13   1    23617.71    24488.47    204.87 o 
  -1 -13   1    34141.91    33852.26    250.11 o 
   0 -13   1    12240.47    11707.38    143.97 o 
   1 -13   1     6601.49     6752.90    108.60 o 
   2 -13   1     2424.59     2423.93     70.64 o 
   3 -13   1     2049.46     2141.50     72.66 o 
   4 -13   1     2281.11     2392.43     78.46 o 
   5 -13   1     1135.71     1109.67     62.37 o 
   6 -13   1     6446.77     6527.77    139.22 o 
   7 -13   1     2366.11     2417.04     94.81 o 
   8 -13   1    10364.28    10670.08    195.70 o 
   9 -13   1     1962.58     1943.88     97.50 o 
  10 -13   1       70.34       47.33     52.44 o 
 -11 -12   1      497.02      433.94     69.48 o 
 -10 -12   1     4651.68     4865.74    146.14 o 
  -9 -12   1     2225.40     2242.03     99.57 o 
  -8 -12   1     3353.70     3338.08    107.50 o 
  -7 -12   1     1876.02     1801.37     78.42 o 
  -6 -12   1     2346.19     2485.83     81.53 o 
  -5 -12   1     9093.19     8167.83    171.54 o 
  -4 -12   1     9678.48    10127.55    137.37 o 
  -3 -12   1    15450.02    14874.46    204.49 o 
  -2 -12   1     8373.96     9179.14    120.16 o 
  -1 -12   1   103400.01   104310.73    494.27 o 
   0 -12   1     8814.17     8872.55    116.81 o 
   1 -12   1    18372.20    19341.59    175.08 o 
   2 -12   1     8065.08     8054.72    118.04 o 
   3 -12   1    15683.00    16269.88    175.07 o 
   4 -12   1     3791.76     3930.21     94.28 o 
   5 -12   1    10227.78    11077.96    163.73 o 
   6 -12   1     1836.88     1992.32     79.79 o 
   7 -12   1     1021.59     1187.19     71.56 o 
   8 -12   1     5211.73     5674.91    142.81 o 
   9 -12   1     5616.00     5486.91    148.97 o 
  10 -12   1     5253.65     5381.28    153.69 o 
 -11 -11   1    10134.90    10713.18    220.22 o 
 -10 -11   1     3815.74     4035.54    129.01 o 
  -9 -11   1      676.89      760.36     67.79 o 
  -8 -11   1     1308.94     1503.37     74.64 o 
  -7 -11   1     5717.28     5540.11    125.84 o 
  -6 -11   1      652.69      828.91     53.15 o 
  -5 -11   1       36.10        9.19     32.01 o 
  -4 -11   1     4348.99     4403.02     89.92 o 
  -3 -11   1    56865.24    52480.70    462.98 o 
  -2 -11   1    28437.90    28591.11    202.32 o 
  -1 -11   1    76557.95    79508.35    395.58 o 
   0 -11   1    24905.35    25665.74    188.51 o 
   1 -11   1     6538.54     6679.06     98.76 o 
   2 -11   1     2803.57     3123.64     71.71 o 
   3 -11   1      222.53      345.02     36.10 o 
   4 -11   1    12762.66    12969.81    160.82 o 
   5 -11   1    10391.30    10342.56    154.88 o 
   6 -11   1    11972.79    12614.41    181.77 o 
   7 -11   1     3491.01     3771.30    109.92 o 
   8 -11   1     2742.59     2841.28    103.36 o 
   9 -11   1     1304.98     1461.65     84.86 o 
  10 -11   1     3560.11     3548.70    128.98 o 
 -11 -10   1     6481.78     6824.58    176.37 o 
 -10 -10   1     2248.62     2333.72    101.96 o 
  -9 -10   1     3670.02     3771.11    118.79 o 
  -8 -10   1      390.47      400.56     50.41 o 
  -7 -10   1     1617.49     1666.85     73.64 o 
  -6 -10   1    20710.70    21015.00    213.71 o 
  -5 -10   1     1292.76     1216.05     57.62 o 
  -4 -10   1    15998.52    16789.54    164.30 o 
  -3 -10   1     7973.67     7580.30    122.26 o 
  -2 -10   1     1527.75     1488.62     48.10 o 
  -1 -10   1    20675.71    19826.00    176.86 o 
   0 -10   1    19250.33    19334.44    156.05 o 
   1 -10   1     3807.15     3910.77     72.17 o 
   2 -10   1    24671.23    26271.81    194.77 o 
   3 -10   1    15538.23    15784.44    160.50 o 
   4 -10   1     2797.55     2898.58     76.48 o 
   5 -10   1     4106.84     4202.13     98.76 o 
   6 -10   1      886.83     1032.14     61.68 o 
   7 -10   1    32368.52    32893.77    311.17 o 
   8 -10   1     1279.07     1622.59     78.73 o 
   9 -10   1     4530.21     4443.76    132.16 o 
  10 -10   1     6674.81     6800.23    169.22 o 
  11 -10   1     4441.32     4136.60    142.35 o 
 -11  -9   1     1327.79     1295.31     87.58 o 
 -10  -9   1     6387.46     6459.42    156.24 o 
  -9  -9   1     3015.76     2834.06    105.43 o 
  -8  -9   1     3971.81     4254.07    112.70 o 
  -7  -9   1      717.04      675.63     56.22 o 
  -6  -9   1     3299.43     3253.41     86.06 o 
  -5  -9   1     5949.23     5686.18    103.42 o 
  -4  -9   1    17753.71    18572.05    167.19 o 
  -3  -9   1    10103.25     9128.26    167.08 o 
  -2  -9   1    70495.96    72181.48    311.48 o 
  -1  -9   1    13203.91    11983.23    133.02 o 
   0  -9   1    61760.08    61812.96    277.75 o 
   1  -9   1     4986.34     4802.09     75.39 o 
   2  -9   1     6340.82     7377.90     98.13 o 
   3  -9   1    14192.69    14245.64    147.99 o 
   4  -9   1     4632.64     4814.45     93.39 o 
   5  -9   1     2043.50     2525.47     75.73 o 
   6  -9   1    30152.55    30567.31    272.09 o 
   7  -9   1    17387.55    17978.00    222.48 o 
   8  -9   1     1958.12     2156.67     89.34 o 
   9  -9   1     2701.35     2813.78    104.38 o 
  10  -9   1     1515.00     1726.62     89.98 o 
  11  -9   1     3452.12     3639.37    131.70 o 
 -12  -8   1      429.09      557.90     71.18 o 
 -11  -8   1     2632.11     2702.81    111.86 o 
 -10  -8   1      234.86      199.91     49.72 o 
  -9  -8   1     3764.34     3811.00    116.42 o 
  -8  -8   1     9677.41     9957.13    168.06 o 
  -7  -8   1    17555.53    17677.56    214.83 o 
  -6  -8   1    23317.29    22613.02    214.50 o 
  -5  -8   1    14708.64    14477.47    162.75 o 
  -4  -8   1    38307.21    36915.01    231.81 o 
  -3  -8   1     2988.78     3095.67     69.73 o 
  -2  -8   1     1063.02     1225.27     39.56 o 
  -1  -8   1    14825.15    15072.39    137.40 o 
   0  -8   1     5706.37     5797.74     76.23 o 
   1  -8   1     3581.58     3527.85     62.29 o 
   2  -8   1     1383.43     1606.04     47.08 o 
   3  -8   1     6356.05     7287.81    101.89 o 
   4  -8   1      445.70      464.34     39.86 o 
   5  -8   1     1264.76     1545.73     60.34 o 
   6  -8   1     4025.82     4000.01     99.77 o 
   7  -8   1     2390.14     2485.56     87.67 o 
   8  -8   1     4430.89     4808.08    122.29 o 
   9  -8   1      528.34      638.35     60.63 o 
  10  -8   1    10085.31     9976.20    196.65 o 
  11  -8   1     2885.62     3120.52    119.38 o 
 -12  -7   1      890.65      917.81     84.83 o 
 -11  -7   1     2169.89     2340.01    105.02 o 
 -10  -7   1     1454.21     1484.00     84.53 o 
  -9  -7   1     6231.37     6321.85    145.35 o 
  -8  -7   1    11788.10    11304.68    175.91 o 
  -7  -7   1     1208.14     1280.28     65.45 o 
  -6  -7   1    26837.82    26643.20    232.46 o 
  -5  -7   1    13322.76    12957.88    148.48 o 
  -4  -7   1    24154.33    23034.78    176.22 o 
  -3  -7   1     4362.39     3925.66     76.05 o 
  -2  -7   1    15277.33    16038.78    122.65 o 
  -1  -7   1    18646.97    15941.21    147.38 o 
   0  -7   1     3835.72     3880.09     58.60 o 
   1  -7   1    10093.62    10007.96     96.17 o 
   2  -7   1     5533.57     5068.13     75.16 o 
   3  -7   1     9497.66     8924.65    109.58 o 
   4  -7   1    20421.75    20246.10    178.26 o 
   5  -7   1    17739.13    18468.98    187.06 o 
   6  -7   1    15090.47    15999.02    191.13 o 
   7  -7   1     1000.75     1003.95     61.00 o 
   8  -7   1      727.55      905.91     63.03 o 
   9  -7   1     3921.79     3840.08    118.81 o 
  10  -7   1      801.72      818.32     74.61 o 
  11  -7   1     1932.45     1823.45     96.81 o 
 -12  -6   1     1857.70     1913.68    102.60 o 
 -11  -6   1       27.74       17.71     46.99 o 
 -10  -6   1     1747.16     1790.44     87.27 o 
  -9  -6   1     1724.65     1793.65     82.85 o 
  -8  -6   1    10860.30    11034.77    172.39 o 
  -7  -6   1    49647.98    48322.25    354.21 o 
  -6  -6   1    47454.75    47044.71    306.51 o 
  -5  -6   1     4026.79     4085.40     83.80 o 
  -4  -6   1    23502.69    20975.58    163.78 o 
  -3  -6   1     3834.58     4010.70     69.86 o 
  -2  -6   1     6660.73     6221.24     72.67 o 
  -1  -6   1     1609.91     1740.93     39.96 o 
   0  -6   1    35669.20    38959.61    181.28 o 
   1  -6   1     1595.30     1645.65     40.98 o 
   2  -6   1    53353.40    50719.98    235.96 o 
   3  -6   1     5583.72     4939.50     79.60 o 
   4  -6   1    25158.66    25959.66    199.39 o 
   5  -6   1    21918.69    23151.78    207.45 o 
   6  -6   1     3706.22     3809.45     94.64 o 
   7  -6   1     8075.96     8502.95    149.09 o 
   8  -6   1      269.37      351.82     48.70 o 
   9  -6   1     2982.32     2758.94    102.36 o 
  10  -6   1     5498.06     5426.26    144.87 o 
  11  -6   1     2827.75     3139.62    120.06 o 
 -12  -5   1      477.76      700.29     70.51 o 
 -11  -5   1     8785.99     8709.11    185.90 o 
 -10  -5   1     2518.99     2366.45     98.23 o 
  -9  -5   1    19857.04    19888.08    250.74 o 
  -8  -5   1     8375.15     8408.17    149.80 o 
  -7  -5   1    44303.12    42483.48    317.29 o 
  -6  -5   1    63042.00    60862.24    346.43 o 
  -5  -5   1    34490.97    31981.54    229.04 o 
  -4  -5   1     1386.14     1271.18     45.03 o 
  -3  -5   1    15214.85    13736.81    117.94 o 
  -2  -5   1     9366.73     8828.20     81.48 o 
  -1  -5   1    39942.93    42164.25    177.82 o 
   0  -5   1     3675.75     3487.56     48.41 o 
   1  -5   1   136645.84   145095.53    592.61 o 
   2  -5   1    14460.92    15725.50    119.72 o 
   3  -5   1    35571.21    36631.45    211.45 o 
   4  -5   1    12742.08    12473.86    135.91 o 
   5  -5   1    17191.38    17893.11    182.01 o 
   6  -5   1     4476.21     4657.09    102.92 o 
   7  -5   1     3937.21     4012.71    104.20 o 
   8  -5   1     6658.26     6829.05    141.67 o 
   9  -5   1     6302.90     5996.58    143.29 o 
  10  -5   1     1281.85     1355.67     79.40 o 
  11  -5   1     2751.61     2886.45    116.99 o 
 -12  -4   1     2806.42     2893.29    122.44 o 
 -11  -4   1     3115.82     3141.53    120.78 o 
 -10  -4   1     4640.27     5131.46    135.95 o 
  -9  -4   1      812.84      883.82     68.48 o 
  -8  -4   1     9963.67     9739.97    159.62 o 
  -7  -4   1    10659.23    10533.70    154.72 o 
  -6  -4   1    43254.15    42071.72    282.32 o 
  -5  -4   1    28799.35    28037.70    209.96 o 
  -4  -4   1     3890.20     4304.93     73.28 o 
  -3  -4   1      590.33      554.61     30.68 o 
  -2  -4   1    10006.08     9879.71     82.15 o 
  -1  -4   1    55055.87    54104.51    270.59 o 
   0  -4   1    18501.99    17275.23     95.83 o 
   1  -4   1   136073.81   152555.41   1187.44 o 
   2  -4   1    33728.90    37564.92    183.96 o 
   3  -4   1     6048.35     6311.83     84.90 o 
   4  -4   1    23762.86    25054.37    190.85 o 
   5  -4   1    11395.47    11467.77    144.11 o 
   6  -4   1     3708.76     3738.73     92.61 o 
   7  -4   1     4876.25     4887.98    112.83 o 
   8  -4   1     5398.44     5350.14    126.85 o 
   9  -4   1       44.22      168.22     42.57 o 
  10  -4   1     3419.65     3615.95    117.73 o 
  11  -4   1     6987.06     6927.37    170.28 o 
 -12  -3   1     6467.26     6536.87    171.92 o 
 -11  -3   1     7615.26     7684.62    175.51 o 
 -10  -3   1     9569.48     9668.60    183.69 o 
  -9  -3   1      448.96      434.30     53.48 o 
  -8  -3   1     2048.60     2197.98     80.50 o 
  -7  -3   1     2510.28     2497.01     80.55 o 
  -6  -3   1    10628.13    10200.15    137.75 o 
  -5  -3   1    17844.73    17181.53    159.78 o 
  -4  -3   1     6342.09     6171.08     85.96 o 
  -3  -3   1    19939.38    16924.51    122.68 o 
  -2  -3   1    91451.05    85041.70    334.22 o 
  -1  -3   1     1609.96     1434.05     30.47 o 
   0  -3   1     8327.33     7463.98     55.70 o 
   1  -3   1     6027.79     6560.52     60.60 o 
   2  -3   1    17813.10    18787.67    122.59 o 
   3  -3   1    25446.12    24647.03    165.97 o 
   4  -3   1     4106.18     4086.81     80.12 o 
   5  -3   1     2872.19     3430.53     80.96 o 
   6  -3   1    13792.06    14426.59    175.63 o 
   7  -3   1      414.69      497.67     47.69 o 
   8  -3   1     1534.49     1757.76     78.75 o 
   9  -3   1     4314.20     4458.77    123.29 o 
  10  -3   1      456.83      490.83     56.54 o 
  11  -3   1      255.41      286.42     54.15 o 
  12  -3   1     1216.38     1125.15     90.98 o 
 -12  -2   1     1351.12     1277.60     89.29 o 
 -11  -2   1    11430.20    11653.44    213.66 o 
 -10  -2   1     8027.26     8006.33    168.10 o 
  -9  -2   1    11661.52    11880.54    188.91 o 
  -8  -2   1     1974.38     2095.90     78.79 o 
  -7  -2   1    15900.13    15570.25    185.23 o 
  -6  -2   1     2627.95     2533.85     73.42 o 
  -5  -2   1     3877.78     4249.42     81.79 o 
  -4  -2   1      878.27     1029.47     42.28 o 
  -3  -2   1    56426.87    53112.86    233.67 o 
  -2  -2   1     2644.80     2886.94     43.58 o 
  -1  -2   1     1630.98     1285.41     24.69 o 
   0  -2   1    20036.20    20692.78     86.76 o 
   1  -2   1    10473.23    12470.64     77.14 o 
   2  -2   1    61373.34    64916.71    259.92 o 
   3  -2   1    25804.73    28157.08    180.61 o 
   4  -2   1     7418.05     7363.12    104.92 o 
   5  -2   1    20948.37    21630.33    198.03 o 
   6  -2   1     8548.78     8699.43    138.04 o 
   7  -2   1    13431.08    14194.41    189.10 o 
   8  -2   1     6190.47     5892.69    132.41 o 
   9  -2   1     1366.88     1362.68     76.69 o 
  10  -2   1     1768.02     1572.25     85.23 o 
  11  -2   1     1780.83     1539.75     88.97 o 
  12  -2   1     1523.05     1568.39     95.43 o 
 -12  -1   1     6019.95     6650.82    171.20 o 
 -11  -1   1     1493.78     1534.44     87.94 o 
 -10  -1   1    10085.81    10372.67    190.28 o 
  -9  -1   1      796.16      951.97     65.08 o 
  -8  -1   1     5509.22     5563.26    123.49 o 
  -7  -1   1     1562.89     1729.31     68.20 o 
  -6  -1   1     2027.97     1869.17     65.18 o 
  -5  -1   1    22981.35    23145.12    186.92 o 
  -4  -1   1    19548.17    20525.75    157.05 o 
  -3  -1   1    70437.84    71528.14    290.36 o 
  -2  -1   1    49375.85    48397.92    197.20 o 
  -1  -1   1     8867.95     8551.48     51.68 o 
   0  -1   1    44186.03    52244.44    410.95 o 
   1  -1   1    21635.80    24446.65    110.99 o 
   2  -1   1    10871.38    12238.09     99.62 o 
   3  -1   1     3358.06     3370.23     65.43 o 
   4  -1   1     5213.79     5174.13     88.84 o 
   5  -1   1    21542.61    22817.41    203.10 o 
   6  -1   1    47736.63    48266.91    326.40 o 
   7  -1   1    60883.59    60832.88    400.02 o 
   8  -1   1     3791.13     4058.93    113.73 o 
   9  -1   1     9201.14     9233.05    175.13 o 
  10  -1   1      193.84      200.25     50.40 o 
  11  -1   1     1895.85     1969.05     99.20 o 
  12  -1   1     3945.35     3725.31    138.21 o 
 -12   0   1      650.69      635.52     50.43 o 
 -11   0   1     2815.31     2985.09    130.99 o 
 -10   0   1     1342.14     1614.61    111.28 o 
  -9   0   1     7372.02     7465.58    108.54 o 
  -8   0   1     8552.54     8259.13    133.06 o 
  -7   0   1     1208.61     1328.27     43.63 o 
  -6   0   1    56421.54    55411.95    234.18 o 
  -5   0   1    18660.47    18060.80    256.23 o 
  -4   0   1    81889.68    77015.16   1216.16 o 
  -3   0   1    43878.70    42187.63    672.11 o 
  -2   0   1     5307.80     4696.72     39.08 o 
  -1   0   1   121583.67   116893.70    603.35 o 
   0   0   1      351.16      300.97      9.73 o 
   1   0   1     4524.70     5080.10     68.98 o 
   2   0   1     7890.92     8732.63     62.24 o 
   3   0   1     8000.62     7969.33    131.79 o 
   4   0   1    18042.00    17386.42    113.20 o 
   5   0   1    29807.07    30207.98    285.12 o 
   6   0   1    21819.63    22991.12    482.83 o 
   7   0   1      824.84      952.76     43.25 o 
   8   0   1     7879.06     7928.80    211.90 o 
   9   0   1      523.83      575.47     41.30 o 
  10   0   1    17483.79    17015.86    422.51 o 
  11   0   1      222.99      197.72     40.36 o 
  12   0   1     1819.60     1810.35     71.31 o 
 -12   1   1     6563.89     6733.59    176.72 o 
 -11   1   1     1361.25     1229.29     83.16 o 
 -10   1   1    10176.99     9901.85    187.21 o 
  -9   1   1      677.96      713.40     63.03 o 
  -8   1   1     5274.02     5024.18    117.99 o 
  -7   1   1     1452.50     1664.69     66.49 o 
  -6   1   1     2010.01     1819.31     65.18 o 
  -5   1   1    21850.24    21140.84    179.31 o 
  -4   1   1    19122.48    19711.32    154.13 o 
  -3   1   1    69197.05    68873.35    285.09 o 
  -2   1   1    49817.19    48448.01    198.98 o 
  -1   1   1     8564.41     8222.35     50.89 o 
   0   1   1    42586.59    49471.52    396.50 o 
   1   1   1    20983.27    23528.90    108.55 o 
   2   1   1    10501.43    11856.19     97.79 o 
   3   1   1     3311.30     3211.01     65.08 o 
   4   1   1     5463.92     5276.82     89.90 o 
   5   1   1    20469.77    21653.53    196.94 o 
   6   1   1    48928.53    48429.06    324.62 o 
   7   1   1    59431.01    56604.57    379.17 o 
   8   1   1     3827.10     4096.95    111.34 o 
   9   1   1     8204.61     7846.13    164.05 o 
  10   1   1      263.73      275.52     52.11 o 
  11   1   1     2038.84     1883.65     95.46 o 
  12   1   1     3833.58     3618.27    133.43 o 
 -12   2   1     1411.37     1383.63     92.70 o 
 -11   2   1    11439.11    11236.13    211.26 o 
 -10   2   1     8172.25     7770.17    168.12 o 
  -9   2   1    11521.59    10883.02    180.99 o 
  -8   2   1     2248.60     2129.13     81.54 o 
  -7   2   1    14841.10    13987.78    176.07 o 
  -6   2   1     1953.37     1864.53     64.49 o 
  -5   2   1     3521.08     3755.58     78.33 o 
  -4   2   1      870.04     1063.21     41.94 o 
  -3   2   1    54352.19    50349.16    228.69 o 
  -2   2   1     2835.62     3033.77     45.32 o 
  -1   2   1     1936.55     1599.47     26.78 o 
   0   2   1    20442.57    20923.93     88.02 o 
   1   2   1    11157.48    13176.39     80.13 o 
   2   2   1    64112.65    68199.41    272.46 o 
   3   2   1    24960.95    26780.74    174.33 o 
   4   2   1     8228.76     7713.56    106.42 o 
   5   2   1    20036.81    20271.21    190.17 o 
   6   2   1     8475.46     8320.09    134.94 o 
   7   2   1    13266.55    13107.23    180.47 o 
   8   2   1     6815.38     6654.74    137.61 o 
   9   2   1     1294.69     1162.89     73.28 o 
  10   2   1     1380.46     1162.53     76.68 o 
  11   2   1     1742.68     1515.17     87.26 o 
  12   2   1     1425.95     1246.26     85.88 o 
 -12   3   1     6274.96     6449.68    170.88 o 
 -11   3   1     8193.73     7350.25    176.26 o 
 -10   3   1     9897.94     9663.87    185.79 o 
  -9   3   1      556.80      571.96     54.16 o 
  -8   3   1     2451.50     2554.58     85.64 o 
  -7   3   1     2578.20     2527.55     79.53 o 
  -6   3   1    10351.64     9750.00    133.23 o 
  -5   3   1    17439.02    16088.56    155.88 o 
  -4   3   1     5939.76     5826.79     84.53 o 
  -3   3   1    19167.82    15667.53    118.28 o 
  -2   3   1    94668.75    89075.07    361.03 o 
  -1   3   1     1741.35     1623.39     30.48 o 
   0   3   1     7968.13     7285.73     54.94 o 
   1   3   1     6244.59     6811.82     62.02 o 
   2   3   1    17209.26    17918.25    119.97 o 
   3   3   1    25134.24    23813.92    162.70 o 
   4   3   1     3799.89     3458.48     73.93 o 
   5   3   1     3432.72     3884.24     86.14 o 
   6   3   1    14125.48    14232.33    175.00 o 
   7   3   1      760.97      884.21     56.56 o 
   8   3   1     1158.90     1146.51     67.82 o 
   9   3   1     4308.01     4173.57    119.54 o 
  10   3   1      473.80      511.61     57.22 o 
  11   3   1      293.30      347.39     55.85 o 
  12   3   1     1238.51     1153.10     90.30 o 
 -12   4   1     2868.43     3108.28    123.81 o 
 -11   4   1     3080.15     2948.02    116.68 o 
 -10   4   1     4628.67     4457.51    129.11 o 
  -9   4   1      582.29      668.72     60.98 o 
  -8   4   1    10042.44     9694.93    159.28 o 
  -7   4   1    10319.04    10444.22    152.95 o 
  -6   4   1    43842.06    41326.95    279.63 o 
  -5   4   1    28662.44    27353.51    205.70 o 
  -4   4   1     3958.62     4250.21     72.61 o 
  -3   4   1      518.99      487.73     29.31 o 
  -2   4   1    10066.24     9916.50     82.16 o 
  -1   4   1    54576.84    53460.48    223.46 o 
   0   4   1    19101.47    17415.54     97.05 o 
   1   4   1   135819.17   152427.91   1193.57 o 
   2   4   1    36401.23    39941.66    192.07 o 
   3   4   1     6298.74     6542.23     87.00 o 
   4   4   1    24808.95    26171.41    194.26 o 
   5   4   1    11158.57    11280.81    142.35 o 
   6   4   1     4031.37     3836.60     93.32 o 
   7   4   1     5063.10     4882.25    112.85 o 
   8   4   1     5688.48     5620.79    128.24 o 
   9   4   1       26.80      -38.14     38.14 o 
  10   4   1     3628.15     3539.97    118.43 o 
  11   4   1     6828.41     6685.69    167.87 o 
 -12   5   1      478.37      543.61     68.46 o 
 -11   5   1     8854.35     8762.54    187.62 o 
 -10   5   1     2198.01     2008.56     91.73 o 
  -9   5   1    20121.75    19803.01    245.95 o 
  -8   5   1     8380.31     8328.33    149.11 o 
  -7   5   1    44507.57    42489.61    315.93 o 
  -6   5   1    63294.55    60561.37    345.43 o 
  -5   5   1    34959.99    31702.40    225.26 o 
  -4   5   1     1153.76     1020.44     40.59 o 
  -3   5   1    14513.78    12701.82    111.54 o 
  -2   5   1     8313.21     7540.65     76.47 o 
  -1   5   1    38851.37    39593.28    181.14 o 
   0   5   1     3374.15     3002.06     45.98 o 
   1   5   1   135771.08   144909.83    614.06 o 
   2   5   1    14498.10    15137.28    118.33 o 
   3   5   1    35624.19    36466.20    210.04 o 
   4   5   1    12779.93    12002.69    133.50 o 
   5   5   1    17422.74    17873.42    179.62 o 
   6   5   1     5082.90     5306.31    108.11 o 
   7   5   1     4405.38     4038.18    105.26 o 
   8   5   1     6494.79     6290.34    135.15 o 
   9   5   1     6278.38     5690.08    139.52 o 
  10   5   1     1210.97     1110.93     74.63 o 
  11   5   1     2525.07     2476.16    106.40 o 
 -12   6   1     1728.39     1778.22     97.82 o 
 -11   6   1       19.24       17.03     49.38 o 
 -10   6   1     1672.78     1676.83     84.88 o 
  -9   6   1     1625.71     1685.80     82.16 o 
  -8   6   1    10815.21    10652.20    168.95 o 
  -7   6   1    52108.35    50719.67    346.73 o 
  -6   6   1    46213.66    43903.23    293.02 o 
  -5   6   1     3784.06     3853.48     81.04 o 
  -4   6   1    22833.55    20235.54    160.14 o 
  -3   6   1     3641.13     3733.60     64.02 o 
  -2   6   1     6726.19     6166.12     72.68 o 
  -1   6   1     1441.94     1556.33     38.24 o 
   0   6   1    34415.46    36781.00    177.27 o 
   1   6   1     1467.28     1407.99     38.58 o 
   2   6   1    52549.27    49491.03    236.81 o 
   3   6   1     5964.84     5344.67     82.38 o 
   4   6   1    23898.74    23959.58    191.76 o 
   5   6   1    21696.59    22606.31    204.97 o 
   6   6   1     3896.35     4185.99     99.10 o 
   7   6   1     7875.31     8119.84    145.98 o 
   8   6   1      298.71      376.35     48.02 o 
   9   6   1     3062.67     2700.40    102.02 o 
  10   6   1     5009.94     4337.37    133.90 o 
  11   6   1     2967.68     3100.65    118.02 o 
 -12   7   1      864.14      926.66     78.02 o 
 -11   7   1     1738.45     1607.55     92.04 o 
 -10   7   1     1369.14     1359.18     79.75 o 
  -9   7   1     6112.85     6370.92    142.94 o 
  -8   7   1    11551.42    11046.75    174.51 o 
  -7   7   1     1333.56     1328.83     64.09 o 
  -6   7   1    26580.53    26091.62    226.82 o 
  -5   7   1    13552.52    13134.01    147.48 o 
  -4   7   1    24035.19    22581.89    173.74 o 
  -3   7   1     4749.71     4325.64     70.60 o 
  -2   7   1    15846.93    16457.10    124.50 o 
  -1   7   1    17984.23    15425.16    118.13 o 
   0   7   1     3200.02     3130.03     53.75 o 
   1   7   1    10809.54    10715.44    100.78 o 
   2   7   1     6218.98     5854.57     80.73 o 
   3   7   1     9566.35     8836.49    107.86 o 
   4   7   1    21574.19    21349.77    185.45 o 
   5   7   1    16618.32    16822.63    179.59 o 
   6   7   1    15178.95    15204.97    186.31 o 
   7   7   1      967.33      872.05     58.27 o 
   8   7   1      671.84      665.01     59.62 o 
   9   7   1     4277.43     4069.09    120.54 o 
  10   7   1      909.67      871.53     76.66 o 
  11   7   1     1989.36     1825.90     95.11 o 
 -12   8   1      424.32      480.58     65.39 o 
 -11   8   1     2752.80     2759.29    111.87 o 
 -10   8   1      176.54       44.27     46.32 o 
  -9   8   1     3548.01     3556.47    110.94 o 
  -8   8   1    10538.32    10374.59    169.54 o 
  -7   8   1    17222.40    17279.23    203.38 o 
  -6   8   1    22818.56    22262.64    210.59 o 
  -5   8   1    13985.53    13634.30    152.28 o 
  -4   8   1    39250.82    36539.48    230.97 o 
  -3   8   1     3155.93     3311.70     65.98 o 
  -2   8   1     1005.97     1186.99     39.21 o 
  -1   8   1    14540.26    14772.51    121.70 o 
   0   8   1     5972.15     5905.11     76.60 o 
   1   8   1     3286.22     3155.21     59.53 o 
   2   8   1      769.90     1043.03     39.88 o 
   3   8   1     6962.33     8044.05    106.42 o 
   4   8   1      598.52      578.56     42.59 o 
   5   8   1     1446.09     1712.05     65.13 o 
   6   8   1     3816.18     3782.72     97.36 o 
   7   8   1     2160.94     2052.63     80.84 o 
   8   8   1     4592.26     4588.28    122.30 o 
   9   8   1      651.90      640.10     63.70 o 
  10   8   1    10276.40     9600.44    195.31 o 
  11   8   1     3076.37     2749.73    114.96 o 
 -11   9   1     1531.97     1697.64     92.02 o 
 -10   9   1     6635.05     6211.83    156.26 o 
  -9   9   1     3035.15     2904.73    102.70 o 
  -8   9   1     4159.25     4236.20    112.03 o 
  -7   9   1      761.44      770.03     52.13 o 
  -6   9   1     3251.00     2955.85     82.30 o 
  -5   9   1     5747.03     5607.02    102.03 o 
  -4   9   1    15962.74    16083.84    155.46 o 
  -3   9   1     9994.72     9481.23    112.98 o 
  -2   9   1    71790.76    71258.24    311.17 o 
  -1   9   1    13190.44    11640.45    114.31 o 
   0   9   1    61454.21    59624.47    275.45 o 
   1   9   1     4908.74     4728.29     76.07 o 
   2   9   1     6312.87     7005.76     96.06 o 
   3   9   1    15099.80    14861.62    149.87 o 
   4   9   1     4634.12     4514.79     91.34 o 
   5   9   1     2082.69     2459.04     75.40 o 
   6   9   1    31002.49    30807.86    276.46 o 
   7   9   1    16996.12    16708.71    216.21 o 
   8   9   1     2281.87     2041.88     87.65 o 
   9   9   1     2788.22     2577.20    101.66 o 
  10   9   1     1479.47     1398.72     84.52 o 
  11   9   1     3533.06     3620.43    129.65 o 
 -11  10   1     6416.53     6827.40    173.62 o 
 -10  10   1     2343.54     2286.11    100.60 o 
  -9  10   1     3349.20     3480.58    113.64 o 
  -8  10   1      421.53      465.62     50.75 o 
  -7  10   1     2043.63     2149.64     80.15 o 
  -6  10   1    19883.07    19589.02    204.57 o 
  -5  10   1      976.87     1038.82     50.44 o 
  -4  10   1    15334.41    15066.94    155.21 o 
  -3  10   1     7644.42     7233.31    102.99 o 
  -2  10   1     1405.45     1451.92     47.07 o 
  -1  10   1    21095.27    20150.63    160.89 o 
   0  10   1    19505.63    18706.70    153.65 o 
   1  10   1     4460.96     4436.41     77.70 o 
   2  10   1    25173.38    26101.96    194.88 o 
   3  10   1    14470.31    14634.68    153.42 o 
   4  10   1     3177.40     3161.57     80.60 o 
   5  10   1     4171.30     4314.79     98.76 o 
   6  10   1      751.29      930.50     57.24 o 
   7  10   1    32476.47    33325.93    309.11 o 
   8  10   1     1482.94     1506.93     79.42 o 
   9  10   1     4297.07     4245.76    128.04 o 
  10  10   1     6424.81     6390.09    164.75 o 
  11  10   1     4053.49     3705.69    134.47 o 
 -11  11   1    10126.33    10292.90    214.74 o 
 -10  11   1     3900.05     3776.69    127.31 o 
  -9  11   1      710.61      738.58     63.02 o 
  -8  11   1     1560.66     1658.73     77.72 o 
  -7  11   1     5696.00     5361.86    122.76 o 
  -6  11   1      587.77      652.05     52.46 o 
  -5  11   1       11.34       34.05     27.24 o 
  -4  11   1     4589.27     4687.17     91.65 o 
  -3  11   1    54594.42    50574.41    292.72 o 
  -2  11   1    30168.60    28713.31    202.67 o 
  -1  11   1    73747.72    74464.48    344.26 o 
   0  11   1    23875.91    23270.21    181.66 o 
   1  11   1     6150.27     6038.43     93.92 o 
   2  11   1     2684.64     2907.81     70.68 o 
   3  11   1      228.68      310.62     33.72 o 
   4  11   1    11889.17    12374.58    156.91 o 
   5  11   1    10313.85    10345.69    153.84 o 
   6  11   1    12746.68    13087.59    185.66 o 
   7  11   1     3260.82     3516.08    107.17 o 
   8  11   1     2188.37     2476.39     95.82 o 
   9  11   1     1006.24     1110.09     75.64 o 
  10  11   1     3520.67     3188.98    123.18 o 
 -11  12   1      456.12      541.90     65.74 o 
 -10  12   1     4671.45     5052.91    147.51 o 
  -9  12   1     1972.07     1866.64     92.05 o 
  -8  12   1     3024.73     3152.75    103.39 o 
  -7  12   1     2041.50     2151.81     83.21 o 
  -6  12   1     2358.19     2326.88     78.80 o 
  -5  12   1     9720.82     9258.04    141.07 o 
  -4  12   1     9868.21    10043.36    136.36 o 
  -3  12   1    14903.00    14553.54    158.13 o 
  -2  12   1     8403.29     8774.28    117.42 o 
  -1  12   1   104840.52   103126.10    439.38 o 
   0  12   1     8423.37     8327.52    114.01 o 
   1  12   1    18427.81    18127.06    169.19 o 
   2  12   1     8116.82     7964.86    118.04 o 
   3  12   1    16534.74    16398.19    175.21 o 
   4  12   1     4038.21     4002.09     95.67 o 
   5  12   1    10706.39    11466.68    166.89 o 
   6  12   1     1829.96     1891.38     78.77 o 
   7  12   1      943.70     1134.99     69.17 o 
   8  12   1     5455.88     5496.40    142.15 o 
   9  12   1     5982.61     5372.27    148.66 o 
  10  12   1     4743.94     4620.70    145.79 o 
 -10  13   1      288.88      324.57     56.88 o 
  -9  13   1     7004.13     6723.02    160.73 o 
  -8  13   1     4312.98     4243.84    122.93 o 
  -7  13   1     5596.98     5448.92    128.53 o 
  -6  13   1     1754.68     1927.44     73.99 o 
  -5  13   1     4054.42     4220.53    100.09 o 
  -4  13   1     9266.83     9404.76    136.23 o 
  -3  13   1    33227.12    31474.22    242.45 o 
  -2  13   1    22882.35    22747.10    196.74 o 
  -1  13   1    36084.32    35194.32    245.61 o 
   0  13   1    12226.19    11674.16    141.21 o 
   1  13   1     7076.29     6676.32    108.99 o 
   2  13   1     2414.66     2468.28     71.32 o 
   3  13   1     1949.29     2033.87     69.58 o 
   4  13   1     2216.12     2318.62     77.78 o 
   5  13   1     1229.71     1323.45     67.48 o 
   6  13   1     7104.86     6959.96    144.42 o 
   7  13   1     2874.15     2707.85     98.26 o 
   8  13   1    10178.82    10252.15    191.56 o 
   9  13   1     1790.94     1755.18     95.45 o 
  10  13   1      133.22      234.29     54.49 o 
 -10  14   1     3759.69     3981.67    136.50 o 
  -9  14   1     2855.61     2951.54    112.90 o 
  -8  14   1      370.42      341.62     51.77 o 
  -7  14   1     5022.58     5204.93    128.12 o 
  -6  14   1     3211.38     3252.20     95.90 o 
  -5  14   1     5432.17     4972.05    110.44 o 
  -4  14   1     3076.00     3129.48     83.97 o 
  -3  14   1     2041.88     1893.07     66.85 o 
  -2  14   1     5991.37     6003.41    107.13 o 
  -1  14   1     3008.33     2893.15     76.48 o 
   0  14   1    10935.12    10617.40    139.92 o 
   1  14   1      600.67      592.12     44.29 o 
   2  14   1    15779.71    16281.87    181.48 o 
   3  14   1    14994.52    15426.35    184.03 o 
   4  14   1    13332.51    13798.14    183.00 o 
   5  14   1    35370.22    36297.50    313.20 o 
   6  14   1      732.87      636.06     60.98 o 
   7  14   1     3373.62     3619.40    114.66 o 
   8  14   1     2258.94     2334.74    101.27 o 
   9  14   1      141.59      132.13     50.06 o 
 -10  15   1      775.82      858.47     82.10 o 
  -9  15   1     2762.01     2762.31    115.96 o 
  -8  15   1    12002.98    11252.60    201.36 o 
  -7  15   1      187.97      188.33     42.57 o 
  -6  15   1     2123.53     2246.93     83.89 o 
  -5  15   1     6185.38     5984.93    125.87 o 
  -4  15   1    12931.15    12836.79    170.89 o 
  -3  15   1     2507.83     2356.25     76.08 o 
  -2  15   1     7280.14     6960.76    119.54 o 
  -1  15   1     3806.89     3738.99     89.15 o 
   0  15   1     8766.59     8585.46    132.05 o 
   1  15   1      675.63      710.71     49.40 o 
   2  15   1     4551.02     4409.59    101.16 o 
   3  15   1     5135.84     5086.50    111.45 o 
   4  15   1     2399.97     2445.46     84.94 o 
   5  15   1     6662.36     6513.21    138.21 o 
   6  15   1     6511.04     6537.71    144.32 o 
   7  15   1    10072.40    10727.93    193.61 o 
   8  15   1     2702.55     2733.64    109.48 o 
   9  15   1     9676.78     9074.66    201.67 o 
  -9  16   1     8938.43     8836.86    193.72 o 
  -8  16   1     1526.51     1415.80     85.89 o 
  -7  16   1      418.15      476.17     54.50 o 
  -6  16   1    19165.29    18604.44    234.82 o 
  -5  16   1     2108.82     2013.00     80.82 o 
  -4  16   1     4661.54     4521.89    107.28 o 
  -3  16   1     6844.89     6510.42    124.92 o 
  -2  16   1       75.08      180.82     32.69 o 
  -1  16   1     4414.67     4073.59     97.04 o 
   0  16   1     5385.70     5182.20    108.06 o 
   1  16   1     2930.69     3071.58     86.35 o 
   2  16   1    12890.67    12937.29    174.66 o 
   3  16   1      759.35      706.62     55.88 o 
   4  16   1     5359.03     5468.43    124.07 o 
   5  16   1      680.60      614.91     60.30 o 
   6  16   1     2814.86     2801.02    100.97 o 
   7  16   1     1124.78     1127.20     73.60 o 
   8  16   1     1156.23     1267.57     83.14 o 
   9  16   1     2093.44     2106.50    109.43 o 
  -9  17   1      605.93      682.28     71.19 o 
  -8  17   1     2849.24     2875.34    113.58 o 
  -7  17   1     4866.35     4561.48    132.51 o 
  -6  17   1     4507.99     4219.19    117.82 o 
  -5  17   1      574.33      639.73     57.57 o 
  -4  17   1     7645.43     7646.59    143.77 o 
  -3  17   1    29369.63    28042.31    265.90 o 
  -2  17   1     3850.17     3978.83     99.71 o 
  -1  17   1     9848.27     9762.47    151.94 o 
   0  17   1    23169.18    22765.75    233.07 o 
   1  17   1     8979.37     9052.48    149.44 o 
   2  17   1      640.97      550.53     54.17 o 
   3  17   1     5891.63     6311.11    132.66 o 
   4  17   1     9757.64    10102.66    173.78 o 
   5  17   1     4483.46     4229.89    120.55 o 
   6  17   1     3897.95     3776.59    118.45 o 
   7  17   1     1067.63     1305.00     79.73 o 
   8  17   1     4832.77     4432.06    143.41 o 
  -8  18   1     1920.80     1978.86     99.54 o 
  -7  18   1      786.03      740.63     70.52 o 
  -6  18   1     9874.54     9360.96    176.43 o 
  -5  18   1     6744.79     6374.66    142.27 o 
  -4  18   1     2506.89     2224.54     85.95 o 
  -3  18   1     1075.24      903.03     65.43 o 
  -2  18   1     5625.17     5886.26    125.46 o 
  -1  18   1     8254.22     8228.32    146.59 o 
   0  18   1     3609.98     3636.40    100.37 o 
   1  18   1    11700.43    11086.64    170.96 o 
   2  18   1    16138.97    15581.21    206.91 o 
   3  18   1     3039.16     3162.32     99.97 o 
   4  18   1    17082.98    17621.79    234.45 o 
   5  18   1     1023.21     1009.59     74.28 o 
   6  18   1       73.43       51.42     44.61 o 
   7  18   1      511.81      534.09     63.35 o 
  -7  19   1      429.36      387.94     56.20 o 
  -6  19   1     1305.61     1291.90     77.02 o 
  -5  19   1       11.12      -34.39     34.39 o 
  -4  19   1     1636.80     1745.60     78.40 o 
  -3  19   1     1139.01     1146.35     67.47 o 
  -2  19   1     7279.07     6991.76    141.66 o 
  -1  19   1    11561.86    11065.71    177.07 o 
   0  19   1     7510.85     7519.58    147.16 o 
   1  19   1     1136.83     1064.58     63.72 o 
   2  19   1      544.41      554.56     55.52 o 
   3  19   1     8480.95     8645.91    165.02 o 
   4  19   1       31.12       70.15     43.93 o 
   5  19   1    12041.40    12035.00    208.54 o 
   6  19   1      857.13      878.63     77.00 o 
   7  19   1     3756.30     3532.84    128.31 o 
  -7  20   1     5368.84     5257.40    150.62 o 
  -6  20   1     1248.04     1214.14     77.01 o 
  -5  20   1     4536.01     4207.23    124.63 o 
  -4  20   1     4025.31     3887.39    116.74 o 
  -3  20   1     4772.25     4623.72    124.32 o 
  -2  20   1     6787.65     6825.09    144.32 o 
  -1  20   1     6260.92     5689.70    133.68 o 
   0  20   1      255.75      469.65     51.43 o 
   1  20   1     2333.62     2368.08     89.69 o 
   2  20   1    10071.78     9878.78    178.19 o 
   3  20   1     1394.47     1388.46     76.34 o 
   4  20   1     4019.12     4185.89    126.64 o 
   5  20   1     1886.35     1869.46     93.06 o 
   6  20   1      523.35      540.56     63.70 o 
  -6  21   1      109.91       90.58     46.99 o 
  -5  21   1     2184.20     2196.04     96.15 o 
  -4  21   1     3226.05     3090.30    110.88 o 
  -3  21   1     2169.57     1919.62     88.65 o 
  -2  21   1     3991.26     3955.57    118.45 o 
  -1  21   1      245.37      130.10     47.00 o 
   0  21   1      263.21      257.81     46.66 o 
   1  21   1     3725.78     3744.72    114.33 o 
   2  21   1     3483.48     3281.35    111.24 o 
   3  21   1     2164.34     1989.48     93.08 o 
   4  21   1     2407.67     2283.65    103.32 o 
   5  21   1     2126.86     1888.06     97.85 o 
  -5  22   1     3466.90     3254.87    118.73 o 
  -4  22   1      278.56      339.21     53.13 o 
  -3  22   1     5693.34     5630.05    146.23 o 
  -2  22   1     2299.73     2156.70     95.47 o 
  -1  22   1     7483.95     7294.59    161.44 o 
   0  22   1     3395.25     3249.31    109.87 o 
   1  22   1     7545.96     7638.48    166.92 o 
   2  22   1     5022.49     5020.02    140.71 o 
   3  22   1     2211.06     1958.09     96.83 o 
   4  22   1     2022.04     1958.85     98.52 o 
  -4  23   1     4035.94     4022.70    135.83 o 
  -3  23   1     1449.18     1280.03     87.58 o 
  -2  23   1     2932.38     3103.22    114.61 o 
  -1  23   1     2863.43     2728.63    109.83 o 
   0  23   1    12877.27    12635.25    218.52 o 
   1  23   1     3854.50     3833.15    127.64 o 
   2  23   1     1736.06     1666.77     90.67 o 
   3  23   1     1508.02     1496.81     87.93 o 
  -1  24   1      432.37      377.04     57.22 o 
   0  24   1     4004.16     3849.28    130.03 o 
  -4 -23   2     2870.11     2500.33    116.98 o 
  -3 -23   2     2321.23     2405.16    105.36 o 
  -2 -23   2     5910.18     5856.85    161.95 o 
  -1 -23   2     3480.52     3815.60    124.20 o 
   0 -23   2     9758.90    10072.99    198.95 o 
   1 -23   2      660.28      655.40     66.77 o 
   2 -23   2     6703.55     6993.98    172.27 o 
  -5 -22   2     4538.73     4445.91    135.87 o 
  -4 -22   2     2616.27     1999.11    105.38 o 
  -3 -22   2     7287.43     7268.50    164.49 o 
  -2 -22   2    12355.80    11647.86    224.32 o 
  -1 -22   2      555.47      600.53     61.31 o 
   0 -22   2     1224.52     1220.27     77.35 o 
   1 -22   2     1215.78     1264.90     78.72 o 
   2 -22   2     3510.78     3760.84    123.52 o 
   3 -22   2     4814.63     5056.60    144.44 o 
   4 -22   2     2733.81     2749.45    114.25 o 
  -6 -21   2     2105.58     1838.94    115.57 o 
  -5 -21   2      951.79     1010.19     70.19 o 
  -4 -21   2      659.84      584.55     62.68 o 
  -3 -21   2     4537.48     4648.86    128.73 o 
  -2 -21   2      485.65      537.49     56.54 o 
  -1 -21   2     9148.24     9630.21    178.41 o 
   0 -21   2        9.83      104.88     39.16 o 
   1 -21   2     8427.48     8489.91    169.76 o 
   2 -21   2     1579.21     1584.56     83.16 o 
   3 -21   2      406.83      454.02     57.56 o 
   4 -21   2      434.65      451.64     59.95 o 
   5 -21   2     4056.18     4409.50    138.91 o 
  -7 -20   2      903.21      983.57     78.36 o 
  -6 -20   2      468.97      383.53     62.33 o 
  -5 -20   2     2973.75     3071.14    108.48 o 
  -4 -20   2     1152.75     1008.64     75.31 o 
  -3 -20   2     3477.58     3635.78    111.93 o 
  -2 -20   2     1575.80     1399.90     74.65 o 
  -1 -20   2    10066.56    10338.10    177.18 o 
   0 -20   2     2001.80     2054.92     84.22 o 
   1 -20   2     4920.14     5161.58    130.14 o 
   2 -20   2     4450.62     4572.18    124.29 o 
   3 -20   2      291.34      384.85     50.41 o 
   4 -20   2      255.62      545.59     59.94 o 
   5 -20   2     4214.27     4350.45    134.83 o 
   6 -20   2     3017.13     2992.74    119.38 o 
  -8 -19   2     2362.41     2032.17    107.40 o 
  -7 -19   2     4854.16     4524.24    136.25 o 
  -6 -19   2     5858.64     4991.80    202.64 o 
  -5 -19   2     1427.00     1443.70     76.00 o 
  -4 -19   2     1031.97      792.56     67.81 o 
  -3 -19   2      112.11      144.39     40.18 o 
  -2 -19   2     7432.40     7438.57    153.30 o 
  -1 -19   2     9075.10     9126.21    160.33 o 
   0 -19   2    12683.21    13420.61    195.04 o 
   1 -19   2     2547.78     2708.93     93.46 o 
   2 -19   2     2279.02     2585.61     93.44 o 
   3 -19   2     1970.89     2054.17     87.96 o 
   4 -19   2     3314.75     3401.87    112.94 o 
   5 -19   2       42.38       83.09     42.57 o 
   6 -19   2      557.40      619.26     64.72 o 
  -8 -18   2       23.12      -49.03     49.03 o 
  -7 -18   2     3352.41     3277.91    113.28 o 
  -6 -18   2       28.52       -2.72     40.52 o 
  -5 -18   2     4707.13     4679.89    121.25 o 
  -4 -18   2     3752.75     3353.91    110.26 o 
  -3 -18   2     5837.91     6064.41    129.23 o 
  -2 -18   2    12347.36    12083.58    190.25 o 
  -1 -18   2    13946.43    14622.00    194.95 o 
   0 -18   2      771.95      919.89     59.28 o 
   1 -18   2     5614.68     5665.20    126.48 o 
   2 -18   2     3946.37     3978.28    108.91 o 
   3 -18   2    14833.29    15282.19    217.64 o 
   4 -18   2     3415.90     3766.80    113.64 o 
   5 -18   2    16886.10    17346.01    247.02 o 
   6 -18   2     2075.85     2381.42    101.94 o 
   7 -18   2     2425.72     2655.94    112.18 o 
  -9 -17   2     3791.94     4071.77    139.23 o 
  -8 -17   2    20552.58    16903.02    517.64 o 
  -7 -17   2     9485.44     9624.77    183.58 o 
  -6 -17   2     2840.11     2653.71    106.44 o 
  -5 -17   2     3073.14     3176.72     99.29 o 
  -4 -17   2      130.02      189.00     38.82 o 
  -3 -17   2      662.22      681.69     55.87 o 
  -2 -17   2     5870.67     5443.76    130.97 o 
  -1 -17   2    13186.78    13655.88    179.80 o 
   0 -17   2    12811.70    13622.42    180.10 o 
   1 -17   2      922.52     1123.43     60.65 o 
   2 -17   2     9374.51     9905.62    160.41 o 
   3 -17   2     9104.45     9089.83    163.10 o 
   4 -17   2      841.11      899.80     68.82 o 
   5 -17   2        9.94       88.88     41.20 o 
   6 -17   2     4370.08     4586.32    131.79 o 
   7 -17   2     1974.36     2312.38    102.95 o 
   8 -17   2     7767.60     8137.07    191.17 o 
  -9 -16   2     3322.76     3332.91    124.87 o 
  -8 -16   2     5687.97     4997.25    172.21 o 
  -7 -16   2     9801.03    10168.79    182.63 o 
  -6 -16   2    21771.06    19582.15    346.81 o 
  -5 -16   2     1065.32     1059.45     63.38 o 
  -4 -16   2     3375.83     2866.98    105.14 o 
  -3 -16   2      280.66      320.83     39.17 o 
  -2 -16   2     8581.93     8220.02    152.18 o 
  -1 -16   2     2429.10     2537.85     78.47 o 
   0 -16   2     2474.88     2723.18     80.86 o 
   1 -16   2     1545.24     1592.42     67.16 o 
   2 -16   2     7728.64     8070.10    140.07 o 
   3 -16   2     1323.96     1359.95     67.15 o 
   4 -16   2    13393.39    14468.95    203.09 o 
   5 -16   2     3330.65     3554.23    111.93 o 
   6 -16   2    15736.52    15057.84    227.98 o 
   7 -16   2     1646.87     1621.43     89.64 o 
   8 -16   2      281.28      308.90     57.90 o 
 -10 -15   2     2194.92     2288.38    112.51 o 
  -9 -15   2     7241.03     7559.11    174.41 o 
  -8 -15   2     1236.37     1143.31     77.36 o 
  -7 -15   2     2138.21     2102.91     87.98 o 
  -6 -15   2    10089.96     9129.75    202.99 o 
  -5 -15   2     1542.64     1427.68     66.48 o 
  -4 -15   2     9340.49     8326.55    229.42 o 
  -3 -15   2    10711.41    11181.37    154.52 o 
  -2 -15   2     1163.17     1151.00     56.58 o 
  -1 -15   2     4836.97     5016.10    102.90 o 
   0 -15   2    26456.68    27440.51    235.10 o 
   1 -15   2     8284.83     8810.25    137.11 o 
   2 -15   2     5331.64     5560.09    114.20 o 
   3 -15   2     1614.83     1857.37     72.96 o 
   4 -15   2     2731.32     3046.41     93.14 o 
   5 -15   2      717.70     1044.19     65.75 o 
   6 -15   2       48.63      112.71     44.27 o 
   7 -15   2     2623.99     2630.97    105.05 o 
   8 -15   2     5912.90     5997.39    157.86 o 
   9 -15   2     1742.23     1761.84     99.19 o 
 -10 -14   2     1363.23     1497.06     93.03 o 
  -9 -14   2      425.64      379.77     54.50 o 
  -8 -14   2     2459.10     2192.29     96.86 o 
  -7 -14   2     4559.75     4452.72    117.84 o 
  -6 -14   2     5900.05     5005.26    166.53 o 
  -5 -14   2     7511.31     7779.89    134.58 o 
  -4 -14   2      272.68      269.41     38.83 o 
  -3 -14   2    11453.99    11514.78    150.90 o 
  -2 -14   2    26184.06    24986.25    296.90 o 
  -1 -14   2    26201.39    27737.32    228.40 o 
   0 -14   2     4411.84     5027.05     99.13 o 
   1 -14   2     9111.57     9529.72    136.23 o 
   2 -14   2    19841.86    20021.70    203.46 o 
   3 -14   2     2210.66     2405.49     77.77 o 
   4 -14   2     3545.11     3795.53    101.06 o 
   5 -14   2     9028.67     9189.39    160.38 o 
   6 -14   2     4568.78     4592.87    123.30 o 
   7 -14   2     2190.46     2103.55     93.09 o 
   8 -14   2     3085.49     4183.79    129.63 o 
   9 -14   2      348.92      459.45     60.62 o 
 -11 -13   2     1590.67     1520.05    101.22 o 
 -10 -13   2     3441.48     3376.58    124.88 o 
  -9 -13   2     3716.96     3975.17    123.55 o 
  -8 -13   2     5231.61     5167.76    139.41 o 
  -7 -13   2     7629.30     7945.71    149.26 o 
  -6 -13   2     2915.24     2360.15     98.62 o 
  -5 -13   2    13640.35    13802.89    173.82 o 
  -4 -13   2     3379.28     3242.04     92.54 o 
  -3 -13   2    10832.71    11621.97    145.41 o 
  -2 -13   2    20370.72    19356.35    245.87 o 
  -1 -13   2     3823.39     3766.09     82.35 o 
   0 -13   2    13297.94    14069.52    154.07 o 
   1 -13   2    17443.22    17858.88    180.53 o 
   2 -13   2     8986.66     9586.03    135.55 o 
   3 -13   2    16683.01    17452.19    192.61 o 
   4 -13   2     1296.20     1393.10     64.08 o 
   5 -13   2     3695.78     4060.73    108.24 o 
   6 -13   2     3724.16     3898.67    111.98 o 
   7 -13   2     1719.58     1894.02     85.56 o 
   8 -13   2     2491.16     2521.27    104.02 o 
   9 -13   2     1299.78     1133.75     84.51 o 
 -11 -12   2     2076.68     1965.39    109.78 o 
 -10 -12   2     1224.15     1336.83     83.15 o 
  -9 -12   2      167.71      246.90     49.72 o 
  -8 -12   2      902.48      926.77     69.17 o 
  -7 -12   2     5153.83     5179.52    121.34 o 
  -6 -12   2    17390.99    15746.95    261.94 o 
  -5 -12   2    12589.34    12518.96    159.65 o 
  -4 -12   2     8302.11     7173.62    139.95 o 
  -3 -12   2     6620.60     6849.77    107.93 o 
  -2 -12   2    14701.49    14050.16    171.99 o 
  -1 -12   2      967.06      883.12     44.99 o 
   0 -12   2     7858.54     8163.34    112.56 o 
   1 -12   2     1358.16     1456.93     55.24 o 
   2 -12   2     1920.74     2171.22     67.20 o 
   3 -12   2    17805.37    18349.10    191.21 o 
   4 -12   2    68774.39    73271.88    413.03 o 
   5 -12   2    23827.50    24570.27    247.17 o 
   6 -12   2     9051.29     9339.42    161.76 o 
   7 -12   2      344.52      441.41     52.11 o 
   8 -12   2      150.60      138.60     45.97 o 
   9 -12   2     2776.97     2899.47    114.94 o 
  10 -12   2      672.39      736.81     71.19 o 
 -11 -11   2     6784.79     6494.14    174.34 o 
 -10 -11   2     1139.96     1224.33     80.76 o 
  -9 -11   2     5352.78     5220.25    136.34 o 
  -8 -11   2      978.52      880.84     67.81 o 
  -7 -11   2    25592.80    25594.15    255.07 o 
  -6 -11   2     1012.61     1147.80     58.62 o 
  -5 -11   2    22211.94    22834.63    209.99 o 
  -4 -11   2    18963.24    17826.02    232.88 o 
  -3 -11   2    26656.02    27368.02    206.91 o 
  -2 -11   2     8975.32     8545.64    116.52 o 
  -1 -11   2    19753.78    20249.88    167.57 o 
   0 -11   2     2095.22     2227.18     58.70 o 
   1 -11   2     3918.12     4127.71     80.00 o 
   2 -11   2    11015.44    11284.98    135.96 o 
   3 -11   2    41306.81    44526.77    290.02 o 
   4 -11   2     6753.40     7213.67    124.66 o 
   5 -11   2     8834.94     9308.96    148.13 o 
   6 -11   2    11606.95    11632.15    176.86 o 
   7 -11   2     6032.94     6196.97    139.85 o 
   8 -11   2     1357.42     1461.06     79.41 o 
   9 -11   2      136.73      240.76     51.42 o 
  10 -11   2      859.18      706.23     72.91 o 
 -11 -10   2     4779.94     4957.48    152.30 o 
 -10 -10   2     3249.16     3182.78    118.06 o 
  -9 -10   2      273.43      208.77     46.66 o 
  -8 -10   2     1186.54     1384.36     70.21 o 
  -7 -10   2      165.47      275.51     40.87 o 
  -6 -10   2      207.10      239.42     40.19 o 
  -5 -10   2     4661.93     4651.61     94.73 o 
  -4 -10   2    40626.09    37678.39    351.28 o 
  -3 -10   2    12494.15    12890.05    135.61 o 
  -2 -10   2     6367.55     5935.11    103.23 o 
  -1 -10   2     3519.57     3918.99     71.46 o 
   0 -10   2    15800.65    16884.25    147.00 o 
   1 -10   2    11918.47    11594.41    125.25 o 
   2 -10   2     2096.20     2324.37     62.79 o 
   3 -10   2    26843.33    30001.28    227.07 o 
   4 -10   2    55907.29    59136.29    348.30 o 
   5 -10   2    13944.30    14257.15    179.79 o 
   6 -10   2    21335.54    22195.94    238.05 o 
   7 -10   2     8458.13     8466.83    162.36 o 
   8 -10   2       81.24       82.75     42.57 o 
   9 -10   2     3797.09     3934.25    125.60 o 
  10 -10   2      571.41      628.80     65.06 o 
 -12  -9   2     5889.09     6294.09    176.29 o 
 -11  -9   2     3327.09     3371.31    126.24 o 
 -10  -9   2     2212.27     2211.35     98.89 o 
  -9  -9   2     4449.56     4488.68    123.30 o 
  -8  -9   2    33913.60    32469.17    317.22 o 
  -7  -9   2     4762.90     4754.43    111.78 o 
  -6  -9   2    32991.67    30801.90    277.11 o 
  -5  -9   2      218.96      315.04     35.76 o 
  -4  -9   2    22344.82    21506.41    232.48 o 
  -3  -9   2     1972.53     2267.91     56.65 o 
  -2  -9   2     2388.78     2202.47     60.79 o 
  -1  -9   2     1100.94     1051.63     40.58 o 
   0  -9   2    15811.94    17133.29    139.96 o 
   1  -9   2    20460.25    21242.20    161.54 o 
   2  -9   2     3489.46     3484.23     72.47 o 
   3  -9   2     4818.81     5309.11     93.08 o 
   4  -9   2     7768.89     7884.66    123.82 o 
   5  -9   2     2615.22     2820.34     81.91 o 
   6  -9   2     3123.19     3183.09     93.53 o 
   7  -9   2    11363.74    12439.81    189.16 o 
   8  -9   2     4168.90     4025.51    118.83 o 
   9  -9   2     4984.46     5563.18    144.83 o 
  10  -9   2       66.19      128.04     50.06 o 
 -12  -8   2     3742.11     4300.65    142.64 o 
 -11  -8   2     1128.65     1020.20     81.10 o 
 -10  -8   2     2946.58     3025.11    109.86 o 
  -9  -8   2    19580.23    20622.06    252.31 o 
  -8  -8   2     3869.93     4235.50    110.65 o 
  -7  -8   2       47.41      277.19     40.86 o 
  -6  -8   2      893.95      723.51     47.03 o 
  -5  -8   2     4089.09     3975.42     82.75 o 
  -4  -8   2     6234.01     5649.77    118.31 o 
  -3  -8   2    37176.93    37409.00    214.73 o 
  -2  -8   2    18738.20    17620.71    226.21 o 
  -1  -8   2      275.97      473.50     28.61 o 
   0  -8   2    10547.95    10225.68    102.97 o 
   1  -8   2    15140.26    16374.57    134.76 o 
   2  -8   2     4468.85     4834.95     79.77 o 
   3  -8   2    14662.22    15405.83    151.54 o 
   4  -8   2    17727.85    17706.43    177.73 o 
   5  -8   2     3223.86     3277.33     85.37 o 
   6  -8   2    11824.22    12120.41    171.54 o 
   7  -8   2    14374.50    14538.09    202.00 o 
   8  -8   2     4020.79     4035.24    116.43 o 
   9  -8   2     4613.43     4741.17    132.85 o 
  10  -8   2     2939.30     3006.87    114.27 o 
  11  -8   2     2019.86     1802.68     99.88 o 
 -12  -7   2     4590.20     4614.21    149.54 o 
 -11  -7   2     2947.68     3062.67    117.69 o 
 -10  -7   2    10929.54    10807.31    197.89 o 
  -9  -7   2    18548.12    18590.78    237.36 o 
  -8  -7   2    13133.86    12986.02    189.88 o 
  -7  -7   2     7123.59     7428.30    129.85 o 
  -6  -7   2     3335.75     3210.76     82.67 o 
  -5  -7   2     7723.25     7143.71    106.78 o 
  -4  -7   2     8980.76     8537.21    113.60 o 
  -3  -7   2     3820.60     3606.41     65.04 o 
  -2  -7   2    14210.81    14091.03    194.03 o 
  -1  -7   2     1986.40     1855.82     44.06 o 
   0  -7   2    38257.96    39273.23    195.30 o 
   1  -7   2    11741.47    12716.34    113.25 o 
   2  -7   2     6830.06     7968.91     96.89 o 
   3  -7   2      212.05      349.12     30.99 o 
   4  -7   2     7340.18     7628.65    114.25 o 
   5  -7   2     5309.35     5474.34    105.39 o 
   6  -7   2     6423.86     6421.89    124.61 o 
   7  -7   2     4406.13     4700.43    116.50 o 
   8  -7   2     1176.10     1314.78     72.25 o 
   9  -7   2     2670.64     2856.37    106.08 o 
  10  -7   2     6151.29     6073.60    156.53 o 
  11  -7   2     2057.67     1945.92     99.55 o 
 -12  -6   2     2636.19     2850.04    117.66 o 
 -11  -6   2     1306.06     1048.27     83.49 o 
 -10  -6   2     2616.97     2832.92    106.09 o 
  -9  -6   2     4320.70     4200.45    115.46 o 
  -8  -6   2     1205.78     1309.18     66.81 o 
  -7  -6   2    16506.91    16876.49    192.43 o 
  -6  -6   2     2123.96     1939.94     64.84 o 
  -5  -6   2     4454.34     4553.13     84.19 o 
  -4  -6   2    36625.67    36038.66    238.45 o 
  -3  -6   2     6219.38     6625.27     82.82 o 
  -2  -6   2    89988.04    82753.58    675.33 o 
  -1  -6   2    35736.99    34834.68    171.41 o 
   0  -6   2     5070.72     5360.42     66.65 o 
   1  -6   2    72926.04    68839.90    276.83 o 
   2  -6   2     5031.24     4824.45     73.39 o 
   3  -6   2     8944.54     9770.81    113.62 o 
   4  -6   2     5560.66     5809.71     97.98 o 
   5  -6   2      163.70      191.06     33.72 o 
   6  -6   2     7588.00     8206.54    139.49 o 
   7  -6   2    14738.01    14373.72    195.95 o 
   8  -6   2      597.68      657.81     63.36 o 
   9  -6   2     2974.04     3024.17    108.83 o 
  10  -6   2    11803.14    11728.38    213.31 o 
  11  -6   2      973.62      902.87     80.41 o 
 -12  -5   2     4388.19     4376.61    143.72 o 
 -11  -5   2     1124.81     1144.26     79.40 o 
 -10  -5   2     8690.78     9393.42    181.53 o 
  -9  -5   2    10464.37    10862.05    179.46 o 
  -8  -5   2    10371.26    10576.62    164.14 o 
  -7  -5   2     2733.46     3650.55     92.85 o 
  -6  -5   2     6787.91     6510.35    110.07 o 
  -5  -5   2    14952.72    14687.17    146.93 o 
  -4  -5   2     4656.57     4363.51     74.37 o 
  -3  -5   2     9623.21    10364.08     99.60 o 
  -2  -5   2     7278.23     7725.42     85.26 o 
  -1  -5   2   105077.33   108779.27    416.66 o 
   0  -5   2    47776.69    51630.10    209.35 o 
   1  -5   2    71590.87    72350.55    280.08 o 
   2  -5   2    33682.59    37140.31    197.92 o 
   3  -5   2     5082.07     5496.12     83.99 o 
   4  -5   2    15632.65    16080.48    158.71 o 
   5  -5   2     4498.70     4765.21     97.48 o 
   6  -5   2     4390.12     4699.10    105.97 o 
   7  -5   2     9004.13     9428.43    159.80 o 
   8  -5   2    22315.08    21606.76    258.06 o 
   9  -5   2    17735.90    17733.94    245.61 o 
  10  -5   2     3760.60     3677.49    123.21 o 
  11  -5   2     2180.12     2174.86    103.99 o 
 -12  -4   2      814.37      794.80     76.31 o 
 -11  -4   2     1367.12     1820.95     89.97 o 
 -10  -4   2      129.05      201.26     51.08 o 
  -9  -4   2    22592.26    23050.31    258.29 o 
  -8  -4   2     4094.34     4217.94    105.92 o 
  -7  -4   2    20413.51    20910.05    211.64 o 
  -6  -4   2    13634.07    13331.05    154.07 o 
  -5  -4   2    10690.34    10668.88    124.21 o 
  -4  -4   2     9921.19     9086.03    103.30 o 
  -3  -4   2    27822.88    26254.82    154.61 o 
  -2  -4   2     3826.19     4709.19     59.73 o 
  -1  -4   2    97139.75   101871.59    401.88 o 
   0  -4   2     1531.95     1514.53     34.86 o 
   1  -4   2    65968.84    69169.97    264.47 o 
   2  -4   2    12334.21    14056.76    115.72 o 
   3  -4   2     1620.74     1874.69     51.53 o 
   4  -4   2    34931.16    34713.73    236.69 o 
   5  -4   2    19750.99    20600.90    196.93 o 
   6  -4   2     1380.83     1562.18     66.14 o 
   7  -4   2     9750.56    10090.87    164.38 o 
   8  -4   2     2803.58     3019.69     99.29 o 
   9  -4   2    25171.08    24655.48    288.71 o 
  10  -4   2     1580.17     1552.56     87.60 o 
  11  -4   2     1302.08     1369.90     85.19 o 
 -12  -3   2     1493.19     1884.03     96.79 o 
 -11  -3   2     2065.91     2084.99    100.24 o 
 -10  -3   2    15204.11    15271.55    230.18 o 
  -9  -3   2     3113.44     3376.65    104.78 o 
  -8  -3   2     2311.66     2233.69     81.54 o 
  -7  -3   2       32.27       94.67     34.39 o 
  -6  -3   2     6306.15     5701.83    100.80 o 
  -5  -3   2     6596.72     6327.32     96.15 o 
  -4  -3   2     4737.81     4054.29     70.66 o 
  -3  -3   2    53933.94    48413.79    217.95 o 
  -2  -3   2    17759.46    15505.00    101.83 o 
  -1  -3   2    27363.83    28911.83    129.42 o 
   0  -3   2     6395.00     5131.19     53.34 o 
   1  -3   2      372.12      384.08     24.54 o 
   2  -3   2    35397.86    36716.97    187.33 o 
   3  -3   2     4437.16     4472.57     74.71 o 
   4  -3   2    12166.87    13295.27    142.71 o 
   5  -3   2    11382.31    12085.63    150.57 o 
   6  -3   2     4752.04     4952.03    107.39 o 
   7  -3   2     1473.24     1484.72     69.21 o 
   8  -3   2    11493.09    10812.91    180.27 o 
   9  -3   2     2509.35     2543.84    100.28 o 
  10  -3   2     1914.14     1995.06     93.41 o 
  11  -3   2     2951.74     2918.10    115.63 o 
 -12  -2   2     1542.57     1746.74     96.45 o 
 -11  -2   2     4447.30     4639.04    137.62 o 
 -10  -2   2     2295.56     2289.52     95.50 o 
  -9  -2   2      253.95      287.11     48.36 o 
  -8  -2   2     1398.66     1560.39     68.53 o 
  -7  -2   2    12409.92    11935.69    159.19 o 
  -6  -2   2      136.95      204.34     33.04 o 
  -5  -2   2    23466.95    21982.40    177.60 o 
  -4  -2   2     2315.63     2501.99     56.74 o 
  -3  -2   2    29765.10    27717.14    156.66 o 
  -2  -2   2      369.18      195.65     22.50 o 
  -1  -2   2    14467.89    15886.49     86.56 o 
   0  -2   2     3621.23     3345.67     40.63 o 
   1  -2   2    27907.41    32424.37    147.16 o 
   2  -2   2    34954.35    37567.49    187.10 o 
   3  -2   2      203.13      250.02     29.97 o 
   4  -2   2    25834.71    26606.55    206.26 o 
   5  -2   2     6635.68     6940.20    116.59 o 
   6  -2   2    18201.18    19546.69    210.49 o 
   7  -2   2     1122.42     1101.90     63.74 o 
   8  -2   2     5487.48     5272.35    127.53 o 
   9  -2   2     2276.02     2416.26     96.17 o 
  10  -2   2      753.47      741.65     66.43 o 
  11  -2   2      143.33      181.51     52.78 o 
 -13  -1   2     3273.23     3584.69    137.48 o 
 -12  -1   2     2781.62     3091.89    121.08 o 
 -11  -1   2      145.28      167.89     49.72 o 
 -10  -1   2     2051.55     2016.35     90.71 o 
  -9  -1   2    25609.74    24754.05    269.04 o 
  -8  -1   2     6998.25     6922.97    133.94 o 
  -7  -1   2    13731.93    13883.46    173.21 o 
  -6  -1   2     7328.60     7453.37    116.05 o 
  -5  -1   2      392.10      432.68     38.16 o 
  -4  -1   2    57368.51    53637.79    259.57 o 
  -3  -1   2    90724.30    85254.42    334.23 o 
  -2  -1   2    38034.26    36780.04    161.91 o 
  -1  -1   2     1629.28     1976.90     31.52 o 
   0  -1   2    39745.93    38979.77    152.45 o 
   1  -1   2    14617.54    15157.94     95.44 o 
   2  -1   2    15095.06    16071.76    121.66 o 
   3  -1   2     8160.23     7669.88    100.00 o 
   4  -1   2     2235.77     2397.22     66.93 o 
   5  -1   2    29245.09    30149.34    244.69 o 
   6  -1   2    14440.41    15217.33    187.03 o 
   7  -1   2     2114.39     2052.80     81.53 o 
   8  -1   2     5553.49     5749.00    134.72 o 
   9  -1   2     5596.79     5563.56    141.17 o 
  10  -1   2     4759.94     4397.86    134.90 o 
  11  -1   2     6532.38     6549.46    169.20 o 
 -13   0   2     1041.87     1139.00     64.80 o 
 -12   0   2    15212.30    14749.29    358.37 o 
 -11   0   2      611.04      704.67     46.84 o 
 -10   0   2     2270.16     2439.69     97.20 o 
  -9   0   2       63.65      100.52     30.21 o 
  -8   0   2     4378.93     4378.66     77.58 o 
  -7   0   2     7724.48     7551.35    248.04 o 
  -6   0   2    18126.82    18383.50    364.32 o 
  -5   0   2    10641.25     8662.03     80.60 o 
  -4   0   2    47351.60    43887.72    679.21 o 
  -3   0   2    22783.02    23195.30    229.01 o 
  -2   0   2     1412.96     1223.04     44.63 o 
  -1   0   2    18436.43    14972.54    154.18 o 
   0   0   2        1.68      319.52     23.67 o 
   1   0   2    27943.07    26511.43    496.01 o 
   2   0   2       24.25       87.67     19.74 o 
   3   0   2    20910.19    24123.69    330.44 o 
   4   0   2   140128.28   142819.56   1672.16 o 
   5   0   2      241.25      333.06     28.06 o 
   6   0   2     6274.00     6355.51    180.33 o 
   7   0   2    14894.69    14792.83    535.30 o 
   8   0   2     8707.72     8246.45    193.46 o 
   9   0   2     9313.59     9060.46    125.63 o 
  10   0   2      815.03      777.38     50.34 o 
  11   0   2      124.85      103.25     39.13 o 
 -13   1   2     3346.04     3535.71    135.78 o 
 -12   1   2     2730.76     2717.98    120.06 o 
 -11   1   2       93.23      190.70     50.06 o 
 -10   1   2     2099.59     2144.29     91.73 o 
  -9   1   2    24626.74    23510.51    265.02 o 
  -8   1   2     7968.45     7892.71    141.93 o 
  -7   1   2    13570.21    13263.80    168.35 o 
  -6   1   2     6466.36     6473.45    108.39 o 
  -5   1   2      472.00      596.96     38.16 o 
  -4   1   2    56502.33    50881.32    257.77 o 
  -3   1   2    89053.53    82597.57    328.95 o 
  -2   1   2    40146.53    38260.64    167.27 o 
  -1   1   2     1237.78     1550.25     29.08 o 
   0   1   2    40450.98    38701.24    153.51 o 
   1   1   2    13619.43    13729.48     90.98 o 
   2   1   2    13765.32    14351.11    114.01 o 
   3   1   2     7208.70     6509.42     92.28 o 
   4   1   2     2499.30     2484.10     68.32 o 
   5   1   2    28873.38    28430.70    235.48 o 
   6   1   2    14699.34    14661.07    183.28 o 
   7   1   2     1866.63     1690.53     74.35 o 
   8   1   2     6245.44     5730.72    133.42 o 
   9   1   2     5016.48     5025.98    133.94 o 
  10   1   2     4609.03     4149.86    131.13 o 
  11   1   2     6061.58     5522.17    157.19 o 
 -12   2   2     1837.66     1755.91     97.15 o 
 -11   2   2     4535.77     4647.16    137.28 o 
 -10   2   2     2162.55     2190.75     92.08 o 
  -9   2   2      209.01      280.29     45.98 o 
  -8   2   2     1267.07     1270.81     66.13 o 
  -7   2   2    12163.43    11759.63    158.12 o 
  -6   2   2      117.82      228.52     31.33 o 
  -5   2   2    22272.25    20873.91    173.83 o 
  -4   2   2     1529.72     1537.17     47.79 o 
  -3   2   2    28522.09    26459.08    153.06 o 
  -2   2   2      335.69      142.12     22.15 o 
  -1   2   2    13611.69    14832.23     83.50 o 
   0   2   2     3664.13     3291.01     40.98 o 
   1   2   2    27110.98    31453.96    145.45 o 
   2   2   2    32894.15    34475.63    179.59 o 
   3   2   2      116.28      207.07     28.95 o 
   4   2   2    25990.08    26587.52    203.84 o 
   5   2   2     7816.92     8031.00    124.29 o 
   6   2   2    16682.21    16915.68    194.65 o 
   7   2   2     1094.17     1205.48     64.76 o 
   8   2   2     5167.23     4881.45    123.39 o 
   9   2   2     2028.35     2135.57     91.38 o 
  10   2   2      717.34      773.66     68.81 o 
  11   2   2       88.73      172.65     51.08 o 
 -12   3   2     1446.99     1343.12     87.25 o 
 -11   3   2     1727.11     1716.72     90.68 o 
 -10   3   2    14604.85    14233.92    216.33 o 
  -9   3   2     2896.25     2919.15     96.58 o 
  -8   3   2     2318.89     2364.72     81.20 o 
  -7   3   2       63.56      129.06     34.73 o 
  -6   3   2     6352.34     5839.61    101.84 o 
  -5   3   2     6365.45     6208.73     95.44 o 
  -4   3   2     4964.72     4177.19     70.69 o 
  -3   3   2    53208.07    46348.73    213.20 o 
  -2   3   2    17058.46    14742.54     99.19 o 
  -1   3   2    28438.65    29041.54    130.48 o 
   0   3   2     6686.75     5183.28     53.38 o 
   1   3   2      656.11      699.09     28.65 o 
   2   3   2    37150.22    39007.46    194.02 o 
   3   3   2     4887.71     4939.16     78.54 o 
   4   3   2    12976.51    12394.93    138.35 o 
   5   3   2    11158.36    11275.09    146.05 o 
   6   3   2     5031.55     5104.14    108.78 o 
   7   3   2     1456.95     1619.36     71.59 o 
   8   3   2    11968.81    11341.48    183.43 o 
   9   3   2     2638.01     2719.73    103.36 o 
  10   3   2     1622.29     1671.23     86.58 o 
  11   3   2     3166.56     3200.24    121.10 o 
 -12   4   2      973.43     1040.53     85.18 o 
 -11   4   2     1608.68     1516.83     87.60 o 
 -10   4   2      119.50      142.35     50.40 o 
  -9   4   2    22475.19    21393.86    248.57 o 
  -8   4   2     4387.99     4184.10    106.63 o 
  -7   4   2    20522.14    20504.74    206.46 o 
  -6   4   2    13254.76    12598.58    150.55 o 
  -5   4   2    10264.21     9962.97    120.01 o 
  -4   4   2     9698.34     8841.69    101.89 o 
  -3   4   2    29545.37    27346.59    158.62 o 
  -2   4   2     4275.32     5197.77     63.22 o 
  -1   4   2    99578.03   102379.55    417.53 o 
   0   4   2     1405.43     1313.55     33.14 o 
   1   4   2    65042.27    67355.98    263.31 o 
   2   4   2    12943.73    14019.81    114.79 o 
   3   4   2     1453.21     1559.66     48.11 o 
   4   4   2    37016.37    36568.08    241.49 o 
   5   4   2    18893.92    19431.78    191.21 o 
   6   4   2     1698.01     1948.67     72.30 o 
   7   4   2     9885.97     9460.80    158.90 o 
   8   4   2     2947.86     2933.68    101.35 o 
   9   4   2    25201.08    22839.87    276.60 o 
  10   4   2     1620.50     1553.96     85.21 o 
  11   4   2     1355.42     1112.65     86.56 o 
 -12   5   2     4526.50     4407.01    142.03 o 
 -11   5   2     1163.03     1188.24     79.40 o 
 -10   5   2     9061.93     9249.46    179.18 o 
  -9   5   2    10620.69    11198.57    181.88 o 
  -8   5   2     9494.38     9387.73    155.44 o 
  -7   5   2     2431.85     2998.75     84.64 o 
  -6   5   2     7430.77     7063.63    114.26 o 
  -5   5   2    14795.65    14741.68    146.91 o 
  -4   5   2     4403.25     4189.31     72.63 o 
  -3   5   2     9601.04    10416.28     99.60 o 
  -2   5   2     6827.54     7177.57     76.22 o 
  -1   5   2   106604.13   108480.16    424.51 o 
   0   5   2    47369.16    50153.48    206.61 o 
   1   5   2    72722.22    73140.60    289.34 o 
   2   5   2    35195.55    38060.39    200.14 o 
   3   5   2     5590.67     6033.87     88.16 o 
   4   5   2    15096.92    13315.33    144.42 o 
   5   5   2     4178.46     4417.68     93.69 o 
   6   5   2     4164.05     4345.48    101.84 o 
   7   5   2     9147.58     9361.57    162.57 o 
   8   5   2    21451.21    19760.45    246.50 o 
   9   5   2    18160.79    17563.06    242.92 o 
  10   5   2     3981.40     3817.26    126.64 o 
  11   5   2     2038.53     1782.64     98.52 o 
 -12   6   2     2438.13     2622.27    117.30 o 
 -11   6   2      916.75      897.09     74.62 o 
 -10   6   2     2427.38     2445.45     96.52 o 
  -9   6   2     4429.02     4317.61    116.83 o 
  -8   6   2     1229.94     1209.68     64.42 o 
  -7   6   2    17120.88    17473.75    194.26 o 
  -6   6   2     2156.98     2017.12     65.18 o 
  -5   6   2     3999.99     3941.93     79.02 o 
  -4   6   2    34975.11    34198.30    212.73 o 
  -3   6   2     6536.37     6642.45     82.86 o 
  -2   6   2    90430.57    83885.90    349.52 o 
  -1   6   2    36376.48    34760.67    171.58 o 
   0   6   2     4781.48     4858.46     63.52 o 
   1   6   2    71015.95    65430.04    275.01 o 
   2   6   2     5156.03     4798.89     73.41 o 
   3   6   2     9395.05     9582.24    112.30 o 
   4   6   2     4745.80     5080.70     91.73 o 
   5   6   2       46.78       34.39     31.33 o 
   6   6   2     6924.16     7230.17    130.85 o 
   7   6   2    15268.35    14632.02    198.44 o 
   8   6   2      494.16      607.35     59.95 o 
   9   6   2     2776.68     2887.68    104.73 o 
  10   6   2    12048.66    11559.63    211.97 o 
  11   6   2     1046.21     1035.44     82.79 o 
 -12   7   2     4328.05     4490.62    145.76 o 
 -11   7   2     3264.94     3254.67    118.74 o 
 -10   7   2    11009.34    11175.19    197.21 o 
  -9   7   2    18998.49    18548.98    235.36 o 
  -8   7   2    12441.92    12516.37    181.88 o 
  -7   7   2     8141.15     8017.67    134.42 o 
  -6   7   2     3614.50     3844.78     88.84 o 
  -5   7   2     8050.94     7445.02    107.85 o 
  -4   7   2     8796.64     8160.55    104.62 o 
  -3   7   2     3566.17     3406.70     63.30 o 
  -2   7   2    14459.60    14507.94    120.70 o 
  -1   7   2     1789.89     1783.88     43.71 o 
   0   7   2    37135.70    37124.90    189.60 o 
   1   7   2    12260.43    13097.22    115.06 o 
   2   7   2     6109.76     6788.21     89.59 o 
   3   7   2      305.59      481.32     35.09 o 
   4   7   2     6860.09     7021.66    109.74 o 
   5   7   2     5184.84     5041.58    101.96 o 
   6   7   2     6786.47     6535.79    125.68 o 
   7   7   2     4138.27     4092.83    110.33 o 
   8   7   2      947.48      929.54     69.17 o 
   9   7   2     2667.65     2657.16    104.04 o 
  10   7   2     6538.38     6218.92    159.30 o 
  11   7   2     1870.28     1559.50     95.79 o 
 -12   8   2     3729.94     3712.33    135.13 o 
 -11   8   2      923.29     1017.35     80.41 o 
 -10   8   2     3082.73     3171.75    110.55 o 
  -9   8   2    20180.63    21121.50    253.44 o 
  -8   8   2     3505.76     3508.81    102.43 o 
  -7   8   2       84.20      307.51     40.86 o 
  -6   8   2     1204.86     1059.84     53.18 o 
  -5   8   2     3416.19     3219.57     75.18 o 
  -4   8   2     7004.70     6698.77     98.16 o 
  -3   8   2    36031.47    34731.88    206.62 o 
  -2   8   2    19975.59    19052.36    147.55 o 
  -1   8   2      316.43      495.33     29.30 o 
   0   8   2    10774.31     9921.91    101.27 o 
   1   8   2    15419.67    16384.93    135.85 o 
   2   8   2     3966.14     4374.19     75.28 o 
   3   8   2    14423.95    12214.85    135.24 o 
   4   8   2    18460.09    16647.57    170.23 o 
   5   8   2     3535.39     3397.79     88.13 o 
   6   8   2    12445.80    13288.55    178.85 o 
   7   8   2    14975.02    14583.67    204.15 o 
   8   8   2     3535.23     3546.82    109.57 o 
   9   8   2     4642.27     4662.37    131.14 o 
  10   8   2     3103.34     3123.83    118.03 o 
  11   8   2     1992.50     1877.31    100.22 o 
 -12   9   2     5818.22     5838.45    169.11 o 
 -11   9   2     3362.98     3157.11    120.78 o 
 -10   9   2     2122.75     2072.11     94.79 o 
  -9   9   2     3875.80     3772.33    114.03 o 
  -8   9   2    34165.84    33465.52    306.46 o 
  -7   9   2     4658.03     4858.62    109.37 o 
  -6   9   2    33241.03    31022.07    253.69 o 
  -5   9   2      258.73      413.49     37.13 o 
  -4   9   2    22189.71    21351.06    179.82 o 
  -3   9   2     2063.65     2310.81     58.03 o 
  -2   9   2     2758.01     2660.30     58.77 o 
  -1   9   2     1510.89     1530.16     45.03 o 
   0   9   2    15252.75    16118.24    135.70 o 
   1   9   2    20799.91    21257.54    164.04 o 
   2   9   2     3866.30     3873.88     74.56 o 
   3   9   2     4602.32     4766.67     88.96 o 
   4   9   2     8025.09     7802.82    120.42 o 
   5   9   2     2704.59     2992.57     84.30 o 
   6   9   2     3054.31     3185.31     94.21 o 
   7   9   2    11482.41    11824.58    185.40 o 
   8   9   2     3783.80     3429.46    110.61 o 
   9   9   2     5132.55     5090.57    139.03 o 
  10   9   2       68.79      100.12     48.01 o 
 -11  10   2     4573.82     4443.72    139.99 o 
 -10  10   2     3434.80     3390.97    115.68 o 
  -9  10   2      329.81      333.10     48.70 o 
  -8  10   2     1118.24     1232.64     69.52 o 
  -7  10   2      207.84      266.67     41.21 o 
  -6  10   2      128.51      225.45     37.12 o 
  -5  10   2     4428.60     4465.30     92.31 o 
  -4  10   2    43074.45    40167.35    259.80 o 
  -3  10   2    11724.96    11609.43    128.26 o 
  -2  10   2     6044.12     5628.86     87.43 o 
  -1  10   2     4342.31     4597.61     77.35 o 
   0  10   2    15410.13    15829.23    141.05 o 
   1  10   2    11736.44    11187.47    123.84 o 
   2  10   2     2078.37     2271.09     60.40 o 
   3  10   2    26383.27    21686.56    193.10 o 
   4  10   2    56085.13    53023.24    326.55 o 
   5  10   2    12983.74    12948.64    171.73 o 
   6  10   2    20899.58    21189.53    232.78 o 
   7  10   2     7725.32     8062.98    156.12 o 
   8  10   2       58.01      126.00     41.88 o 
   9  10   2     3634.53     3577.23    119.79 o 
  10  10   2      651.37      710.92     68.81 o 
 -11  11   2     6637.29     6895.92    173.65 o 
 -10  11   2     1211.49     1414.87     82.13 o 
  -9  11   2     4897.43     4873.34    131.52 o 
  -8  11   2     1121.45     1217.28     68.50 o 
  -7  11   2    24766.43    24094.04    247.98 o 
  -6  11   2     1190.68     1036.85     57.60 o 
  -5  11   2    21781.47    20972.81    201.24 o 
  -4  11   2    18769.20    17929.59    176.36 o 
  -3  11   2    27169.14    27173.33    204.21 o 
  -2  11   2     9255.21     8599.33    113.46 o 
  -1  11   2    19583.44    19594.58    165.11 o 
   0  11   2     2874.72     2881.40     67.29 o 
   1  11   2     3791.67     3861.90     77.94 o 
   2  11   2    11557.15    11675.54    137.40 o 
   3  11   2    40439.60    41432.89    279.57 o 
   4  11   2     6534.41     6584.00    119.16 o 
   5  11   2     8951.99     8921.27    146.77 o 
   6  11   2    11958.92    11794.50    178.62 o 
   7  11   2     5532.54     5355.05    132.62 o 
   8  11   2     1448.90     1579.75     81.46 o 
   9  11   2      161.77      184.58     48.36 o 
  10  11   2      607.16      640.05     65.06 o 
 -11  12   2     2134.59     2158.77    107.39 o 
 -10  12   2     1085.54     1141.13     84.50 o 
  -9  12   2      113.46      137.24     44.61 o 
  -8  12   2      915.59      981.30     67.46 o 
  -7  12   2     5079.42     5125.24    119.96 o 
  -6  12   2    16538.17    15595.33    192.45 o 
  -5  12   2    12874.08    12293.70    157.97 o 
  -4  12   2     8938.56     8060.37    123.21 o 
  -3  12   2     7461.89     7578.27    112.47 o 
  -2  12   2    15160.14    14321.63    152.37 o 
  -1  12   2      887.39      961.10     44.65 o 
   0  12   2     7818.58     7445.85    108.43 o 
   1  12   2     1283.33     1351.13     51.82 o 
   2  12   2     1677.59     1931.33     62.75 o 
   3  12   2    17509.49    17505.20    184.94 o 
   4  12   2    69638.64    72776.82    407.90 o 
   5  12   2    23519.15    23695.81    241.22 o 
   6  12   2     8343.73     8328.06    153.11 o 
   7  12   2      434.44      503.77     58.25 o 
   8  12   2      257.73      360.66     53.81 o 
   9  12   2     2601.43     2531.53    107.77 o 
  10  12   2      570.75      665.92     68.81 o 
 -11  13   2     1505.02     1549.29     95.77 o 
 -10  13   2     3267.43     3571.38    124.53 o 
  -9  13   2     4031.13     3759.86    119.82 o 
  -8  13   2     4738.93     4816.31    126.73 o 
  -7  13   2     8174.37     8155.24    152.06 o 
  -6  13   2     2758.42     2525.36     84.28 o 
  -5  13   2    13225.17    13075.85    168.26 o 
  -4  13   2     3892.95     3875.11     89.85 o 
  -3  13   2    10210.41    10600.46    138.80 o 
  -2  13   2    20516.68    19861.38    186.94 o 
  -1  13   2     3953.67     3813.02     81.68 o 
   0  13   2    13587.31    13535.71    151.01 o 
   1  13   2    18366.91    19085.44    184.14 o 
   2  13   2     8677.86     8469.53    127.62 o 
   3  13   2    16312.76    16336.51    185.31 o 
   4  13   2     1205.27     1400.49     64.08 o 
   5  13   2     3751.91     4014.46    105.51 o 
   6  13   2     3922.51     4135.47    113.02 o 
   7  13   2     1794.69     2246.27     90.68 o 
   8  13   2     2105.44     2045.73     97.51 o 
   9  13   2     1591.57     1569.52     91.34 o 
 -10  14   2     1374.60     1404.04     87.92 o 
  -9  14   2      451.20      453.01     57.56 o 
  -8  14   2     2391.14     2199.70     92.42 o 
  -7  14   2     4583.12     4454.84    116.82 o 
  -6  14   2     6310.18     6004.17    128.61 o 
  -5  14   2     6960.05     6622.39    124.94 o 
  -4  14   2      511.13      528.01     46.33 o 
  -3  14   2    11844.99    11316.95    149.23 o 
  -2  14   2    24946.04    23959.83    216.62 o 
  -1  14   2    26140.49    26454.70    219.34 o 
   0  14   2     4418.40     4508.21     94.00 o 
   1  14   2     9482.67     9907.85    138.33 o 
   2  14   2    19520.72    19420.88    199.61 o 
   3  14   2     2587.00     2565.88     80.87 o 
   4  14   2     3638.51     3592.29     97.65 o 
   5  14   2     9690.70     9439.80    162.16 o 
   6  14   2     4590.08     4725.80    123.99 o 
   7  14   2     2853.83     2594.97    100.63 o 
   8  14   2     3100.25     3710.32    124.86 o 
   9  14   2      412.16      436.64     62.33 o 
 -10  15   2     2329.67     2643.16    114.22 o 
  -9  15   2     7717.16     7915.62    178.22 o 
  -8  15   2     1090.34     1119.70     73.26 o 
  -7  15   2     2403.52     2470.94     92.77 o 
  -6  15   2    10491.24    10039.10    167.03 o 
  -5  15   2     1524.98     1576.63     68.52 o 
  -4  15   2     9503.95     9216.54    147.13 o 
  -3  15   2    10667.16    10687.23    150.74 o 
  -2  15   2     1088.36     1081.06     53.17 o 
  -1  15   2     4462.92     4362.85     96.03 o 
   0  15   2    25106.62    25118.59    225.47 o 
   1  15   2     7311.04     7460.48    125.70 o 
   2  15   2     4942.70     5048.07    108.02 o 
   3  15   2     1628.09     1394.07     63.41 o 
   4  15   2     2521.81     2559.84     86.65 o 
   5  15   2      661.67      697.35     62.00 o 
   6  15   2       50.26       94.67     40.86 o 
   7  15   2     2964.78     2744.78    106.09 o 
   8  15   2     5881.17     5681.56    155.47 o 
   9  15   2     1678.02     1742.69     97.82 o 
  -9  16   2     3410.15     3189.44    119.42 o 
  -8  16   2     5904.32     5559.03    146.95 o 
  -7  16   2    10467.14    10163.11    181.67 o 
  -6  16   2    21638.33    20823.56    247.31 o 
  -5  16   2     1442.07     1527.72     70.22 o 
  -4  16   2     2849.53     2719.51     85.65 o 
  -3  16   2      197.92      166.54     36.44 o 
  -2  16   2     8028.36     7474.51    131.22 o 
  -1  16   2     2248.87     2120.32     72.66 o 
   0  16   2     2491.40     2636.90     81.88 o 
   1  16   2     1677.39     1684.29     68.87 o 
   2  16   2     8009.51     7900.84    138.73 o 
   3  16   2     1151.99     1005.69     62.02 o 
   4  16   2    13345.80    13604.60    195.52 o 
   5  16   2     2823.34     2743.17     95.86 o 
   6  16   2    16345.52    15588.76    230.13 o 
   7  16   2     1846.72     1610.03     86.93 o 
   8  16   2      228.63      238.39     54.49 o 
  -9  17   2     3435.23     3629.12    128.28 o 
  -8  17   2    21138.09    20702.75    282.70 o 
  -7  17   2     9011.61     8725.22    173.94 o 
  -6  17   2     2716.76     2627.58     97.56 o 
  -5  17   2     3293.93     3230.43     99.31 o 
  -4  17   2      152.51      170.62     38.14 o 
  -3  17   2      462.99      520.82     47.69 o 
  -2  17   2     6159.98     6040.38    123.82 o 
  -1  17   2    13153.08    13038.11    174.99 o 
   0  17   2    12949.50    13225.73    177.02 o 
   1  17   2      843.55      986.73     58.60 o 
   2  17   2    10245.66    10208.32    164.29 o 
   3  17   2     9501.59     9673.54    165.20 o 
   4  17   2      789.73      790.07     63.37 o 
   5  17   2       23.05      160.39     43.25 o 
   6  17   2     4130.46     4168.15    129.04 o 
   7  17   2     1854.05     1931.11     97.15 o 
   8  17   2     7994.32     7759.46    189.83 o 
  -8  18   2       16.80       77.30     49.72 o 
  -7  18   2     3059.18     2993.50    108.48 o 
  -6  18   2       56.87       97.05     41.88 o 
  -5  18   2     4482.01     4277.96    114.74 o 
  -4  18   2     4199.43     3804.27    109.61 o 
  -3  18   2     5640.68     5526.26    124.08 o 
  -2  18   2    13098.64    13112.65    186.23 o 
  -1  18   2    14032.76    13904.93    189.80 o 
   0  18   2      802.83      769.66     61.67 o 
   1  18   2     5558.77     5221.99    121.00 o 
   2  18   2     4313.19     4242.22    111.67 o 
   3  18   2    14633.30    14570.64    208.68 o 
   4  18   2     3227.67     3391.01    109.53 o 
   5  18   2    16542.51    16963.37    242.15 o 
   6  18   2     1775.32     1670.28     92.72 o 
   7  18   2     2469.89     2562.23    112.19 o 
  -8  19   2     2070.11     1922.40     96.82 o 
  -7  19   2     4815.75     4625.90    136.25 o 
  -6  19   2     5120.86     5035.70    137.31 o 
  -5  19   2     1440.82     1468.94     78.73 o 
  -4  19   2     1171.27     1124.88     66.11 o 
  -3  19   2      116.22      113.06     38.48 o 
  -2  19   2     7025.86     6989.45    142.66 o 
  -1  19   2     9778.63     9707.28    165.88 o 
   0  19   2    12658.49    12788.22    188.86 o 
   1  19   2     2683.84     3011.06     96.20 o 
   2  19   2     2135.48     2238.24     87.63 o 
   3  19   2     1841.41     1969.11     86.59 o 
   4  19   2     3182.77     3139.22    109.86 o 
   5  19   2       53.03       96.03     45.63 o 
   6  19   2      542.21      582.12     63.02 o 
  -7  20   2      958.22      909.33     77.34 o 
  -6  20   2      340.21      367.15     52.45 o 
  -5  20   2     3251.93     3494.04    112.25 o 
  -4  20   2     1236.00     1289.49     73.61 o 
  -3  20   2     3437.38     3636.37    108.86 o 
  -2  20   2     1715.88     1579.67     77.38 o 
  -1  20   2     9784.31     9675.97    169.61 o 
   0  20   2     2058.36     2003.51     85.24 o 
   1  20   2     4829.17     4825.88    123.99 o 
   2  20   2     4617.27     4815.11    126.70 o 
   3  20   2      268.37      278.93     47.68 o 
   4  20   2      213.03      545.23     56.53 o 
   5  20   2     3811.21     3594.22    124.56 o 
   6  20   2     2677.96     2425.39    111.17 o 
  -6  21   2     2093.04     2038.02     98.53 o 
  -5  21   2      848.12      790.39     67.11 o 
  -4  21   2      710.32      686.77     65.07 o 
  -3  21   2     4585.51     4512.41    127.02 o 
  -2  21   2      436.01      493.20     53.48 o 
  -1  21   2     9468.71     8992.31    172.96 o 
   0  21   2       36.55       72.87     42.91 o 
   1  21   2     8595.13     8697.18    171.49 o 
   2  21   2     1525.65     1440.00     77.03 o 
   3  21   2      479.66      518.07     59.95 o 
   4  21   2      455.74      472.76     58.24 o 
   5  21   2     3992.45     3704.60    134.46 o 
  -5  22   2     4744.79     4641.04    139.30 o 
  -4  22   2     2325.67     2099.71     95.81 o 
  -3  22   2     8047.82     7956.28    169.69 o 
  -2  22   2    11871.28    11514.26    203.68 o 
  -1  22   2      557.27      556.59     59.95 o 
   0  22   2     1162.20     1153.78     71.56 o 
   1  22   2     1344.45     1508.32     83.83 o 
   2  22   2     3192.13     3373.28    115.31 o 
   3  22   2     5397.80     5474.65    148.92 o 
   4  22   2     2800.29     2592.33    111.86 o 
  -4  23   2     2868.13     2836.95    114.26 o 
  -3  23   2     2400.07     2505.17    102.98 o 
  -2  23   2     6026.88     5940.61    153.76 o 
  -1  23   2     3220.04     3295.81    116.33 o 
   0  23   2     9379.26     9363.53    190.34 o 
   1  23   2      596.67      659.12     65.40 o 
   2  23   2     6827.24     6442.08    164.76 o 
  -3 -23   3     8256.56     7254.94    185.42 o 
  -2 -23   3      202.77      349.75     54.15 o 
  -1 -23   3     6744.65     6370.93    160.32 o 
   0 -23   3     5297.16     5229.34    150.62 o 
   1 -23   3     8787.24     9230.93    193.00 o 
   2 -23   3     1345.43     1446.57     88.94 o 
  -5 -22   3     5016.05     4575.83    166.30 o 
  -4 -22   3     9563.20     8629.46    246.52 o 
  -3 -22   3      237.78      289.82     53.13 o 
  -2 -22   3     3171.97     3217.39    113.94 o 
  -1 -22   3      600.43      600.20     60.29 o 
   0 -22   3     3736.55     3841.60    122.85 o 
   1 -22   3     1635.21     1757.03     86.91 o 
   2 -22   3      813.73      850.32     74.27 o 
   3 -22   3     3003.40     3119.30    117.00 o 
  -6 -21   3      980.26      957.72     79.38 o 
  -5 -21   3     1955.45     1510.88     97.50 o 
  -4 -21   3     6423.35     6375.15    152.45 o 
  -3 -21   3     2558.88     2378.42    104.70 o 
  -2 -21   3      947.05     1221.79     71.21 o 
  -1 -21   3     4007.36     3852.46    118.11 o 
   0 -21   3       85.76      114.76     46.31 o 
   1 -21   3      659.65      747.39     66.77 o 
   2 -21   3     1767.01     1939.91     91.69 o 
   3 -21   3     2013.23     2031.85     92.73 o 
   4 -21   3      893.35      946.43     78.36 o 
  -7 -20   3     1116.76     1013.00     83.82 o 
  -6 -20   3     4967.22     4996.90    140.70 o 
  -5 -20   3      200.27      240.09     50.06 o 
  -4 -20   3     6986.78     6985.87    152.18 o 
  -3 -20   3      786.10      780.16     65.41 o 
  -2 -20   3      332.05      436.97     48.36 o 
  -1 -20   3      206.27      317.06     45.98 o 
   0 -20   3     9719.31     9967.99    178.50 o 
   1 -20   3     2916.09     2953.56    103.02 o 
   2 -20   3      394.57      435.28     53.13 o 
   3 -20   3     1405.49     1340.72     78.04 o 
   4 -20   3      497.41      610.72     60.29 o 
   5 -20   3     2941.07     2981.08    113.92 o 
  -8 -19   3      306.76      252.37     56.19 o 
  -7 -19   3     3685.89     2861.03    134.45 o 
  -6 -19   3      207.74      318.76     49.38 o 
  -5 -19   3    24656.26    20729.09    484.67 o 
  -4 -19   3      438.98      507.85     53.48 o 
  -3 -19   3     2280.57     2193.78     90.03 o 
  -2 -19   3     1906.42     2116.91     82.17 o 
  -1 -19   3     4165.17     4121.66    116.43 o 
   0 -19   3     1198.01     1242.84     69.18 o 
   1 -19   3     8621.45     9198.74    167.79 o 
   2 -19   3     1375.72     1436.53     74.30 o 
   3 -19   3     8353.99     8795.94    170.46 o 
   4 -19   3     1320.22     1468.79     81.11 o 
   5 -19   3     2121.89     2161.55     98.53 o 
   6 -19   3     2792.14     2879.51    115.62 o 
  -8 -18   3     1999.14     2135.80     99.20 o 
  -7 -18   3      604.03      618.94     62.00 o 
  -6 -18   3     8486.99     8534.22    168.42 o 
  -5 -18   3     2742.97     2330.51    100.29 o 
  -4 -18   3    12719.50    13127.89    192.63 o 
  -3 -18   3    12605.16    11841.81    197.46 o 
  -2 -18   3     6046.50     5985.76    128.56 o 
  -1 -18   3    23152.29    23942.86    258.39 o 
   0 -18   3       90.85      314.32     46.31 o 
   1 -18   3     5534.64     5663.80    127.15 o 
   2 -18   3     1718.42     1982.35     82.84 o 
   3 -18   3      344.48      368.86     48.36 o 
   4 -18   3     7078.92     7065.38    156.64 o 
   5 -18   3     2358.00     2365.85    100.94 o 
   6 -18   3     6625.59     6542.47    163.39 o 
   7 -18   3     1024.12      913.78     78.36 o 
  -9 -17   3     1626.65     1464.21     95.43 o 
  -8 -17   3     1187.87     1407.66     81.78 o 
  -7 -17   3     3279.06     3048.01    119.76 o 
  -6 -17   3      386.19      455.04     53.13 o 
  -5 -17   3     5089.74     4673.75    148.29 o 
  -4 -17   3     3882.23     4015.53    105.16 o 
  -3 -17   3     2412.37     2187.45     81.18 o 
  -2 -17   3    13208.57    13875.09    184.58 o 
  -1 -17   3     3981.20     4034.74    104.50 o 
   0 -17   3    31233.95    32819.66    286.47 o 
   1 -17   3     9343.23    10061.38    161.44 o 
   2 -17   3     4175.74     4577.42    112.69 o 
   3 -17   3     2058.03     2325.17     90.02 o 
   4 -17   3     5264.20     5713.43    138.04 o 
   5 -17   3    13078.67    13507.63    214.54 o 
   6 -17   3     1464.16     1387.79     83.50 o 
   7 -17   3     5764.51     5666.71    155.44 o 
 -10 -16   3     9387.35     9365.69    214.62 o 
  -9 -16   3     1014.84      988.76     85.18 o 
  -8 -16   3      782.59      896.33     72.22 o 
  -7 -16   3     1044.36      861.74     71.22 o 
  -6 -16   3     4706.69     4672.55    118.53 o 
  -5 -16   3     3663.58     3266.36    108.90 o 
  -4 -16   3     1243.03     1282.17     62.37 o 
  -3 -16   3     1600.42     1414.82     67.16 o 
  -2 -16   3    23242.10    24232.85    234.88 o 
  -1 -16   3     1054.38     1241.83     60.32 o 
   0 -16   3    12600.79    13051.41    175.31 o 
   1 -16   3     3273.55     3399.76     94.21 o 
   2 -16   3     2082.81     2081.63     78.44 o 
   3 -16   3     2234.40     2339.91     83.90 o 
   4 -16   3     4497.01     4413.02    120.22 o 
   5 -16   3     6261.93     6727.49    150.43 o 
   6 -16   3    16504.83    16424.13    241.79 o 
   7 -16   3     1539.03     1602.55     87.93 o 
   8 -16   3     1570.31     1695.21     93.72 o 
 -10 -15   3     3201.98     3141.20    124.52 o 
  -9 -15   3     5404.42     5207.26    155.78 o 
  -8 -15   3     2718.75     2624.75    103.01 o 
  -7 -15   3     1118.24      972.55     71.90 o 
  -6 -15   3     4417.20     4262.31    111.69 o 
  -5 -15   3     5445.06     4476.31    152.13 o 
  -4 -15   3     8888.31     8694.66    141.92 o 
  -3 -15   3      602.37      701.45     48.72 o 
  -2 -15   3     1973.21     1960.35     69.57 o 
  -1 -15   3    12260.84    12386.56    164.36 o 
   0 -15   3     2301.66     2524.76     77.10 o 
   1 -15   3    31712.30    33880.56    274.88 o 
   2 -15   3     6475.14     7042.04    128.66 o 
   3 -15   3     9054.53     9160.33    153.55 o 
   4 -15   3     4670.11     4962.35    120.59 o 
   5 -15   3     7332.11     7473.89    151.58 o 
   6 -15   3     2775.55     2990.17    107.45 o 
   7 -15   3     3470.16     3561.00    121.13 o 
   8 -15   3     2649.47     2857.84    113.90 o 
 -10 -14   3      365.70      595.35     64.71 o 
  -9 -14   3      896.97      837.79     74.27 o 
  -8 -14   3     2402.24     2526.80     96.17 o 
  -7 -14   3    19022.34    17257.93    278.69 o 
  -6 -14   3     2469.18     2590.82     85.28 o 
  -5 -14   3     1672.54     1550.63     71.94 o 
  -4 -14   3     5401.90     5776.60    111.48 o 
  -3 -14   3     2126.29     1999.93     71.29 o 
  -2 -14   3     5507.04     5803.54    107.42 o 
  -1 -14   3     1287.69     1231.62     56.25 o 
   0 -14   3     7922.25     8010.01    127.51 o 
   1 -14   3    23050.74    23961.13    218.55 o 
   2 -14   3    11891.30    12007.04    161.55 o 
   3 -14   3     2069.35     2213.42     77.42 o 
   4 -14   3      378.81      454.03     45.30 o 
   5 -14   3     6028.96     6223.25    135.40 o 
   6 -14   3     7379.10     7446.34    156.02 o 
   7 -14   3     2755.97     2881.54    106.76 o 
   8 -14   3    13690.54    13788.76    234.08 o 
 -11 -13   3      739.55      828.14     76.99 o 
 -10 -13   3     2921.58     2931.82    113.93 o 
  -9 -13   3      438.42      354.57     58.24 o 
  -8 -13   3    18940.74    19516.46    246.52 o 
  -7 -13   3    20815.81    20083.70    252.56 o 
  -6 -13   3     3129.04     3330.21     92.16 o 
  -5 -13   3     5169.93     4627.43    131.29 o 
  -4 -13   3     8256.95     8228.58    129.60 o 
  -3 -13   3     3893.59     3630.90     93.28 o 
  -2 -13   3     9002.51     8815.83    124.94 o 
  -1 -13   3     4202.11     4319.36     90.58 o 
   0 -13   3    12695.76    12584.81    152.55 o 
   1 -13   3    11497.18    12441.84    152.35 o 
   2 -13   3       52.05       66.40     30.99 o 
   3 -13   3     5595.64     5829.86    115.61 o 
   4 -13   3    24044.30    24840.94    249.22 o 
   5 -13   3     3356.06     3320.06    100.01 o 
   6 -13   3     4007.39     4031.55    114.38 o 
   7 -13   3      461.19      450.97     56.54 o 
   8 -13   3     2148.45     2469.17    105.69 o 
   9 -13   3     1957.16     1934.22    100.22 o 
 -11 -12   3     4700.30     4707.71    153.30 o 
 -10 -12   3       35.20       87.17     49.04 o 
  -9 -12   3      841.93      814.61     71.89 o 
  -8 -12   3     5393.95     5549.05    131.58 o 
  -7 -12   3     4867.17     4422.65    117.55 o 
  -6 -12   3     2698.98     2709.40     82.24 o 
  -5 -12   3    10765.94     9645.05    182.77 o 
  -4 -12   3     5372.66     5236.24    100.59 o 
  -3 -12   3    20351.47    19278.47    240.37 o 
  -2 -12   3    14301.60    15063.55    157.03 o 
  -1 -12   3     8391.06     8810.66    120.48 o 
   0 -12   3    33468.26    33511.23    245.14 o 
   1 -12   3    11133.55    11606.31    141.39 o 
   2 -12   3     5655.30     5851.14    106.43 o 
   3 -12   3    33412.94    35440.84    272.91 o 
   4 -12   3     2568.37     2628.60     82.91 o 
   5 -12   3    25368.15    26589.51    263.56 o 
   6 -12   3      778.51      811.20     63.03 o 
   7 -12   3     6298.45     6218.42    143.60 o 
   8 -12   3     1328.99     1685.55     86.56 o 
   9 -12   3     6822.06     7299.53    175.37 o 
 -11 -11   3     1308.80     1343.68     87.58 o 
 -10 -11   3     7280.35     7530.56    170.00 o 
  -9 -11   3     1860.82     1877.52     88.64 o 
  -8 -11   3     7704.19     7624.83    150.30 o 
  -7 -11   3     6048.21     5679.48    134.44 o 
  -6 -11   3     9305.64     9502.97    145.13 o 
  -5 -11   3    23202.65    20845.54    333.82 o 
  -4 -11   3     8865.66     9168.15    126.69 o 
  -3 -11   3     1049.55     1133.72     50.11 o 
  -2 -11   3     1321.90     1434.14     50.81 o 
  -1 -11   3     1907.23     1924.63     57.66 o 
   0 -11   3    10255.81    10780.14    127.30 o 
   1 -11   3    20148.68    22419.21    188.54 o 
   2 -11   3    10047.42    10473.92    134.73 o 
   3 -11   3     4466.70     4665.86     98.45 o 
   4 -11   3     9613.29    10658.83    152.37 o 
   5 -11   3     1772.97     1930.60     75.70 o 
   6 -11   3     9743.13     9629.12    164.91 o 
   7 -11   3      965.12     1077.06     71.21 o 
   8 -11   3     2104.59     2216.24     95.47 o 
   9 -11   3     3366.46     3385.93    122.83 o 
 -12 -10   3     1913.31     1953.93    108.06 o 
 -11 -10   3     2199.44     2230.22    103.65 o 
 -10 -10   3     5645.04     5832.29    148.65 o 
  -9 -10   3     2800.93     2737.13    100.30 o 
  -8 -10   3      654.96      728.71     61.32 o 
  -7 -10   3    17829.09    16520.59    228.56 o 
  -6 -10   3     9731.10     9358.05    140.76 o 
  -5 -10   3    40999.43    37807.49    398.00 o 
  -4 -10   3    25699.05    25623.38    203.87 o 
  -3 -10   3     9534.67     8819.19    131.72 o 
  -2 -10   3    21093.16    21366.53    170.33 o 
  -1 -10   3    25376.28    25065.89    200.56 o 
   0 -10   3    24774.44    25473.87    189.52 o 
   1 -10   3    12036.99    12218.47    133.79 o 
   2 -10   3    15309.57    15482.49    158.31 o 
   3 -10   3     1812.42     1819.00     62.42 o 
   4 -10   3     4318.88     4433.75     99.11 o 
   5 -10   3     1256.76     1311.94     65.10 o 
   6 -10   3     6867.73     6984.28    138.26 o 
   7 -10   3     1389.51     1417.54     75.67 o 
   8 -10   3     4454.10     4673.42    130.10 o 
   9 -10   3     2792.33     2744.68    112.22 o 
  10 -10   3     4189.64     4325.51    143.69 o 
 -12  -9   3      963.65      944.77     84.15 o 
 -11  -9   3      170.64      215.57     49.72 o 
 -10  -9   3     3949.69     4279.90    126.31 o 
  -9  -9   3     2655.74     2704.57     97.57 o 
  -8  -9   3     5441.45     5522.72    124.45 o 
  -7  -9   3      734.89      741.06     51.11 o 
  -6  -9   3    20832.83    19770.77    200.08 o 
  -5  -9   3     2803.28     2692.60     72.73 o 
  -4  -9   3    20635.93    21251.70    178.80 o 
  -3  -9   3      606.29      656.62     38.16 o 
  -2  -9   3    46085.82    46917.88    249.29 o 
  -1  -9   3     1577.68     1584.37     47.76 o 
   0  -9   3     1721.81     1439.58     46.40 o 
   1  -9   3     5297.91     5521.65     87.01 o 
   2  -9   3    14104.23    14965.20    148.24 o 
   3  -9   3    19844.42    20924.74    190.17 o 
   4  -9   3    14187.85    14616.64    168.95 o 
   5  -9   3     5318.78     5196.53    110.80 o 
   6  -9   3     1585.33     1643.58     73.30 o 
   7  -9   3     9558.02     9917.56    172.75 o 
   8  -9   3      286.38      283.36     48.70 o 
   9  -9   3      102.05      147.11     45.63 o 
  10  -9   3    10863.68    10814.35    214.48 o 
 -12  -8   3     3525.61     3938.20    138.53 o 
 -11  -8   3     2410.70     2399.74    104.35 o 
 -10  -8   3     3539.02     3822.96    120.14 o 
  -9  -8   3    14383.35    14636.10    216.01 o 
  -8  -8   3     1817.92     1824.65     74.68 o 
  -7  -8   3       43.04      327.93     40.18 o 
  -6  -8   3     3651.09     3460.06     85.07 o 
  -5  -8   3    16460.44    15572.86    165.48 o 
  -4  -8   3      462.70      508.31     36.11 o 
  -3  -8   3     4736.97     5153.65     95.89 o 
  -2  -8   3   112636.84   118503.34    442.34 o 
  -1  -8   3    16011.23    17981.92    146.36 o 
   0  -8   3    36614.74    37630.53    211.29 o 
   1  -8   3     7248.34     6667.75     91.72 o 
   2  -8   3     9031.59     9629.23    115.92 o 
   3  -8   3    16402.71    16896.86    165.13 o 
   4  -8   3     2644.35     2931.18     78.51 o 
   5  -8   3     1104.68     1498.30     63.39 o 
   6  -8   3    11105.58    10706.74    165.53 o 
   7  -8   3     2639.72     2859.88     95.52 o 
   8  -8   3     4257.71     4567.80    126.34 o 
   9  -8   3     3723.45     3923.15    125.60 o 
  10  -8   3       56.56       58.91     47.67 o 
 -12  -7   3     1550.43     1461.45     94.07 o 
 -11  -7   3     4090.28     4529.42    135.19 o 
 -10  -7   3     2285.63     2490.57     97.54 o 
  -9  -7   3      186.96      207.06     43.93 o 
  -8  -7   3     6889.94     6629.19    132.84 o 
  -7  -7   3     5133.97     5315.89    109.79 o 
  -6  -7   3    20694.15    20079.44    193.42 o 
  -5  -7   3     2172.43     2068.69     61.44 o 
  -4  -7   3    34231.22    34164.28    215.37 o 
  -3  -7   3    85367.41    84966.95    609.22 o 
  -2  -7   3   180926.03   186183.88    708.64 o 
  -1  -7   3    26549.71    26793.30    171.05 o 
   0  -7   3    13549.99    13911.46    119.02 o 
   1  -7   3      261.16      483.36     29.64 o 
   2  -7   3    19329.21    19926.74    160.93 o 
   3  -7   3       51.34      147.45     27.24 o 
   4  -7   3    19694.07    20349.67    190.47 o 
   5  -7   3     2505.97     2630.76     79.51 o 
   6  -7   3     8658.20     8939.54    150.16 o 
   7  -7   3    11127.83    11353.92    179.86 o 
   8  -7   3     8688.82     8976.89    171.93 o 
   9  -7   3     2106.42     2068.27     93.76 o 
  10  -7   3     1417.93     1576.18     88.95 o 
 -12  -6   3     5308.49     5057.04    155.42 o 
 -11  -6   3     3037.89     3204.90    114.63 o 
 -10  -6   3     7136.47     7561.33    160.47 o 
  -9  -6   3      594.43      558.69     57.23 o 
  -8  -6   3     5561.33     5677.59    121.43 o 
  -7  -6   3     2798.71     2524.77     78.51 o 
  -6  -6   3     1048.86     1032.51     50.79 o 
  -5  -6   3    22661.67    21233.24    187.49 o 
  -4  -6   3    42694.10    40357.77    229.18 o 
  -3  -6   3   150275.14   144388.28    925.85 o 
  -2  -6   3    59669.48    62040.03    260.32 o 
  -1  -6   3     1140.13     1430.06     39.57 o 
   0  -6   3    12205.90    13973.30    112.41 o 
   1  -6   3     3375.21     3150.28     58.17 o 
   2  -6   3     2087.18     2213.47     54.29 o 
   3  -6   3     2916.28     3181.70     69.35 o 
   4  -6   3      349.93      427.50     39.17 o 
   5  -6   3     1832.31     2007.91     69.92 o 
   6  -6   3    26084.56    26020.57    252.04 o 
   7  -6   3     8134.93     8242.50    153.46 o 
   8  -6   3    12528.57    12553.85    201.92 o 
   9  -6   3    10511.63     9956.47    190.92 o 
  10  -6   3      605.07      571.25     62.34 o 
 -12  -5   3      356.08      474.44     59.60 o 
 -11  -5   3     2147.30     2140.33     99.23 o 
 -10  -5   3     7440.20     7729.02    161.20 o 
  -9  -5   3    13498.65    13513.43    200.17 o 
  -8  -5   3     4133.90     4297.61    104.89 o 
  -7  -5   3    16387.89    15454.53    182.49 o 
  -6  -5   3     4277.63     4550.01     91.32 o 
  -5  -5   3    33613.03    30332.48    219.74 o 
  -4  -5   3    14449.87    13727.12    127.76 o 
  -3  -5   3    76357.91    73093.34    333.34 o 
  -2  -5   3    86236.69    89068.70    336.96 o 
  -1  -5   3    26014.17    25571.92    145.96 o 
   0  -5   3      134.41      106.27     20.78 o 
   1  -5   3     6568.18     6216.45     77.74 o 
   2  -5   3     5781.77     5810.99     81.68 o 
   3  -5   3      979.90     1311.83     46.71 o 
   4  -5   3     5816.72     6193.42    103.80 o 
   5  -5   3    34873.27    36320.17    274.02 o 
   6  -5   3     1285.45     1410.21     65.45 o 
   7  -5   3     5257.60     5319.61    124.09 o 
   8  -5   3    10476.71    10544.58    182.45 o 
   9  -5   3     7790.31     7657.69    168.36 o 
  10  -5   3     1083.36     1097.85     81.44 o 
 -13  -4   3     2280.94     2248.92    115.24 o 
 -12  -4   3     1357.73     1433.71     87.92 o 
 -11  -4   3    13060.99    14166.73    227.99 o 
 -10  -4   3    13597.42    14228.01    215.85 o 
  -9  -4   3     3651.23     3833.22    108.58 o 
  -8  -4   3     5140.00     5218.35    114.22 o 
  -7  -4   3    11723.42    11909.84    157.33 o 
  -6  -4   3     2874.37     2581.55     71.05 o 
  -5  -4   3    20269.26    19856.13    172.04 o 
  -4  -4   3    14746.19    14355.88    129.00 o 
  -3  -4   3    10997.93     9976.62     97.79 o 
  -2  -4   3    10316.42     9808.67     88.17 o 
  -1  -4   3    29973.54    29439.25    149.16 o 
   0  -4   3    31828.02    33038.76    160.80 o 
   1  -4   3     8102.87     7980.59     83.52 o 
   2  -4   3     3474.26     4371.94     70.16 o 
   3  -4   3    11689.67    11821.25    126.43 o 
   4  -4   3    11276.73    12069.85    141.30 o 
   5  -4   3    11091.38    10491.04    147.61 o 
   6  -4   3     8087.71     8633.46    144.67 o 
   7  -4   3     1971.55     2662.05     89.69 o 
   8  -4   3    18909.20    18939.00    243.54 o 
   9  -4   3    13011.58    12585.66    212.19 o 
  10  -4   3     3592.49     3419.28    122.17 o 
  11  -4   3     1142.76     1366.34     86.89 o 
 -13  -3   3      351.12      581.38     70.50 o 
 -12  -3   3      650.65      788.94     73.58 o 
 -11  -3   3      270.01      401.54     55.85 o 
 -10  -3   3     9594.86     9853.31    179.97 o 
  -9  -3   3    16654.99    16459.48    216.91 o 
  -8  -3   3    12796.33    12835.50    176.58 o 
  -7  -3   3     5686.68     5636.52    111.96 o 
  -6  -3   3     3758.33     3379.24     79.33 o 
  -5  -3   3    18288.31    17615.75    158.89 o 
  -4  -3   3     2614.09     2869.98     59.83 o 
  -3  -3   3    35957.81    31983.12    175.92 o 
  -2  -3   3    43752.98    43127.89    189.59 o 
  -1  -3   3    22250.16    22375.39    122.42 o 
   0  -3   3    17434.62    16809.26    107.22 o 
   1  -3   3    14458.27    13452.42    104.45 o 
   2  -3   3     5927.97     6423.95     82.12 o 
   3  -3   3     1161.06     1030.58     42.63 o 
   4  -3   3    13243.13    13348.12    148.90 o 
   5  -3   3    14560.05    14265.00    171.25 o 
   6  -3   3      843.98     1033.19     56.23 o 
   7  -3   3     1582.54     1761.58     77.05 o 
   8  -3   3     3271.81     3529.00    109.21 o 
   9  -3   3      693.91      724.94     68.13 o 
  10  -3   3     3539.37     3445.49    124.21 o 
  11  -3   3       12.99       62.66     48.35 o 
 -13  -2   3     2376.96     2615.95    119.00 o 
 -12  -2   3     2803.02     2722.58    115.63 o 
 -11  -2   3     6128.73     6647.25    159.31 o 
 -10  -2   3     3712.93     3793.35    115.05 o 
  -9  -2   3    18106.87    17718.04    225.45 o 
  -8  -2   3     2255.06     2227.55     80.86 o 
  -7  -2   3    34207.92    33025.39    266.60 o 
  -6  -2   3     3210.34     3262.97     77.58 o 
  -5  -2   3     3911.12     3209.14     69.48 o 
  -4  -2   3     8323.89     8451.25     99.01 o 
  -3  -2   3    20191.28    18811.89    130.78 o 
  -2  -2   3    10493.18    10481.20     86.43 o 
  -1  -2   3    43595.39    44592.49    182.54 o 
   0  -2   3     3118.49     3114.34     46.29 o 
   1  -2   3    15652.95    17360.80    115.35 o 
   2  -2   3    19233.27    22292.30    150.13 o 
   3  -2   3    38809.09    41990.34    241.39 o 
   4  -2   3     7634.88     7506.13    113.33 o 
   5  -2   3    13455.61    13554.28    166.28 o 
   6  -2   3      746.30     1404.85     64.06 o 
   7  -2   3     1759.02     1636.70     74.33 o 
   8  -2   3     1427.84     1290.49     72.60 o 
   9  -2   3     1636.97     1682.91     85.22 o 
  10  -2   3     1048.19     1016.40     79.05 o 
  11  -2   3     8448.75     8046.47    190.23 o 
 -13  -1   3     2418.28     2555.32    118.66 o 
 -12  -1   3      516.73      401.25     62.33 o 
 -11  -1   3      608.65      739.89     70.17 o 
 -10  -1   3     9192.14     8613.31    168.28 o 
  -9  -1   3     5413.23     5950.58    132.33 o 
  -8  -1   3     9389.51     9418.66    155.16 o 
  -7  -1   3     2494.72     2572.77     76.12 o 
  -6  -1   3    32425.38    31611.63    237.48 o 
  -5  -1   3      874.99      833.88     41.59 o 
  -4  -1   3      351.25      517.54     34.41 o 
  -3  -1   3     4731.55     4713.99     67.71 o 
  -2  -1   3    17320.59    14985.46    104.17 o 
  -1  -1   3    10691.44    10419.03     79.41 o 
   0  -1   3    32545.54    34651.22    151.93 o 
   1  -1   3    70016.17    74537.12    285.45 o 
   2  -1   3   203259.61   218257.67    902.37 o 
   3  -1   3   151834.56   165230.47    618.59 o 
   4  -1   3    53327.66    55507.34    319.54 o 
   5  -1   3     7881.24     8346.58    133.14 o 
   6  -1   3    10759.79    10949.99    164.97 o 
   7  -1   3       84.19      135.19     38.14 o 
   8  -1   3      119.85      176.74     42.91 o 
   9  -1   3      275.09      275.19     50.41 o 
  10  -1   3     6548.63     6305.65    161.70 o 
  11  -1   3      503.36      429.51     67.44 o 
 -13   0   3     1856.08     1823.38     73.39 o 
 -12   0   3     1870.17     1695.26    135.68 o 
 -11   0   3     1100.83     1062.38     53.82 o 
 -10   0   3     8864.64     8566.73    177.83 o 
  -9   0   3       83.21      167.03     98.76 o 
  -8   0   3    51206.70    50298.59    462.17 o 
  -7   0   3      565.97      558.38     34.31 o 
  -6   0   3     3832.66     3907.15    121.75 o 
  -5   0   3      522.63      883.16     31.30 o 
  -4   0   3      484.78      552.81     24.70 o 
  -3   0   3     9416.65     7840.72    156.29 o 
  -2   0   3    37144.80    33793.80    275.34 o 
  -1   0   3       14.03      154.31     41.71 o 
   0   0   3    62386.15    69000.48    546.53 o 
   1   0   3      377.47      445.10     19.27 o 
   2   0   3     5236.81     4756.91     62.16 o 
   3   0   3   495581.03   516009.81   5460.45 o 
   4   0   3    69977.55    70451.23   1177.14 o 
   5   0   3     2938.60     3157.05    196.02 o 
   6   0   3     4634.90     4939.62     80.87 o 
   7   0   3    12063.48    11732.87    395.10 o 
   8   0   3      213.08      141.38     32.12 o 
   9   0   3      511.74      381.02     39.84 o 
  10   0   3      416.02      470.98     48.54 o 
  11   0   3     1900.65     1623.38     69.03 o 
 -13   1   3     2451.50     2395.10    113.89 o 
 -12   1   3      522.17      528.99     63.02 o 
 -11   1   3      590.01      618.27     62.00 o 
 -10   1   3     9145.17     8497.19    168.61 o 
  -9   1   3     5303.17     5806.81    132.32 o 
  -8   1   3    10244.39    10228.38    160.09 o 
  -7   1   3     2084.46     2150.67     71.31 o 
  -6   1   3    33711.93    32017.30    238.51 o 
  -5   1   3      674.43      559.29     38.17 o 
  -4   1   3      322.64      389.75     34.07 o 
  -3   1   3     4206.03     3764.57     61.12 o 
  -2   1   3    17082.85    14458.06    101.99 o 
  -1   1   3    10402.73    10027.82     77.60 o 
   0   1   3    33429.45    35041.43    154.04 o 
   1   1   3    67729.26    70151.74    275.99 o 
   2   1   3   204073.84   218960.11    934.73 o 
   3   1   3   148495.02   157646.28    602.91 o 
   4   1   3    51861.84    51640.67    305.74 o 
   5   1   3     7161.60     7010.91    122.08 o 
   6   1   3    10271.09    10105.44    157.69 o 
   7   1   3       98.02      166.52     40.18 o 
   8   1   3      106.22      175.38     44.27 o 
   9   1   3      245.19       99.11     51.09 o 
  10   1   3     6542.69     5621.22    155.55 o 
  11   1   3      415.22      403.61     64.37 o 
 -13   2   3     2270.91     2384.62    115.92 o 
 -12   2   3     2745.64     2685.31    110.85 o 
 -11   2   3     6204.54     6220.22    155.56 o 
 -10   2   3     4098.64     4037.19    120.21 o 
  -9   2   3    17382.38    17735.62    223.61 o 
  -8   2   3     2185.65     2215.82     80.17 o 
  -7   2   3    34336.56    32235.37    261.35 o 
  -6   2   3     3261.81     3241.62     77.58 o 
  -5   2   3     3703.48     2983.12     68.44 o 
  -4   2   3     8586.79     8581.68     99.39 o 
  -3   2   3    19836.44    18133.47    128.57 o 
  -2   2   3    10829.67    10649.24     87.54 o 
  -1   2   3    44570.63    45070.15    185.91 o 
   0   2   3     2606.03     2645.63     42.82 o 
   1   2   3    13805.81    14913.14    106.93 o 
   2   2   3    18792.42    21398.79    147.58 o 
   3   2   3    38450.13    41268.39    238.78 o 
   4   2   3     7616.75     7360.02    112.99 o 
   5   2   3    13691.88    13462.10    165.62 o 
   6   2   3      945.23     1774.51     70.89 o 
   7   2   3     1860.60     1813.13     75.70 o 
   8   2   3     1391.85     1450.32     73.96 o 
   9   2   3     1521.60     1412.83     81.80 o 
  10   2   3     1035.56      820.81     75.64 o 
  11   2   3     8897.23     8571.08    192.33 o 
 -13   3   3      327.18      589.20     66.41 o 
 -12   3   3      773.49      737.22     73.93 o 
 -11   3   3      325.91      366.47     55.18 o 
 -10   3   3     9566.23     9541.86    177.56 o 
  -9   3   3    16517.93    16548.13    215.85 o 
  -8   3   3    13216.74    12840.00    176.30 o 
  -7   3   3     5216.53     5014.92    104.04 o 
  -6   3   3     4329.08     4200.09     86.56 o 
  -5   3   3    19514.48    18817.21    164.36 o 
  -4   3   3     2155.33     2212.74     53.64 o 
  -3   3   3    36017.76    32007.90    177.75 o 
  -2   3   3    43470.96    42249.97    188.02 o 
  -1   3   3    22303.39    21635.71    122.07 o 
   0   3   3    16696.84    15906.34    104.60 o 
   1   3   3    13323.95    12098.85     99.36 o 
   2   3   3     6704.03     7093.24     86.34 o 
   3   3   3     1617.46     1462.49     49.48 o 
   4   3   3    13733.73    13660.36    151.05 o 
   5   3   3    14381.83    14150.42    169.15 o 
   6   3   3      873.60      983.46     56.57 o 
   7   3   3     1656.39     1739.86     75.01 o 
   8   3   3     3119.07     3039.25    103.06 o 
   9   3   3      745.19      813.20     70.52 o 
  10   3   3     3678.40     3537.58    123.20 o 
  11   3   3        2.19      109.31     55.16 o 
 -13   4   3     2102.13     2384.72    113.87 o 
 -12   4   3     1277.99     1326.98     84.85 o 
 -11   4   3    13530.84    13337.36    222.56 o 
 -10   4   3    13076.21    13296.64    208.56 o 
  -9   4   3     3946.59     4142.48    112.36 o 
  -8   4   3     5321.23     5407.26    115.95 o 
  -7   4   3    12172.21    12303.61    161.18 o 
  -6   4   3     3109.00     2773.19     72.43 o 
  -5   4   3    19927.81    19203.13    166.74 o 
  -4   4   3    15278.13    15169.91    132.92 o 
  -3   4   3     9633.36     8374.02     89.61 o 
  -2   4   3    11873.50    11196.61     93.29 o 
  -1   4   3    29542.25    27809.15    147.61 o 
   0   4   3    31749.30    31968.37    159.70 o 
   1   4   3     7510.57     7121.52     78.96 o 
   2   4   3     3808.31     4788.67     72.93 o 
   3   4   3    11994.08    11831.82    125.78 o 
   4   4   3    11403.38    11768.49    139.59 o 
   5   4   3    10983.76    11042.52    150.00 o 
   6   4   3     8374.56     8842.63    146.42 o 
   7   4   3     2103.05     2314.77     86.29 o 
   8   4   3    19435.55    19285.65    244.66 o 
   9   4   3    12436.14    11413.45    207.65 o 
  10   4   3     3856.36     3369.99    125.94 o 
  11   4   3     1234.43     1271.00     83.48 o 
 -12   5   3      328.38      453.65     60.62 o 
 -11   5   3     1899.53     1705.65     88.30 o 
 -10   5   3     7609.61     7670.01    160.19 o 
  -9   5   3    13511.70    13044.08    193.64 o 
  -8   5   3     3594.17     3231.17     93.24 o 
  -7   5   3    17505.66    16447.00    186.48 o 
  -6   5   3     5037.18     5205.31     97.21 o 
  -5   5   3    32469.72    29019.20    209.93 o 
  -4   5   3    14128.46    13225.10    125.62 o 
  -3   5   3    76268.17    71000.43    307.93 o 
  -2   5   3    86717.48    86972.48    334.84 o 
  -1   5   3    27434.37    26366.02    149.51 o 
   0   5   3      152.22      135.56     21.46 o 
   1   5   3     6648.76     6208.61     76.72 o 
   2   5   3     5851.43     6096.41     83.40 o 
   3   5   3     1466.63     1909.19     55.26 o 
   4   5   3     5559.17     5684.90     99.32 o 
   5   5   3    35248.14    35246.78    269.90 o 
   6   5   3     1203.43     1262.18     61.69 o 
   7   5   3     5205.46     4885.95    118.28 o 
   8   5   3    10462.77     9845.53    176.62 o 
   9   5   3     7719.48     6693.77    162.88 o 
  10   5   3      872.50      922.59     77.34 o 
 -12   6   3     5811.63     5680.38    157.51 o 
 -11   6   3     3454.67     3375.68    118.42 o 
 -10   6   3     6780.30     7181.53    153.25 o 
  -9   6   3      764.48      891.97     64.05 o 
  -8   6   3     5371.97     5533.43    119.36 o 
  -7   6   3     3106.25     2743.31     80.93 o 
  -6   6   3     1014.16      963.28     50.11 o 
  -5   6   3    22985.34    21768.40    182.32 o 
  -4   6   3    42526.32    40225.17    228.06 o 
  -3   6   3   154269.00   147354.81    596.66 o 
  -2   6   3    57530.82    58130.54    251.46 o 
  -1   6   3     1109.32     1518.34     40.59 o 
   0   6   3    12892.74    14097.81    114.26 o 
   1   6   3     3261.76     2839.83     56.11 o 
   2   6   3     2230.02     2184.16     54.30 o 
   3   6   3     2940.79     3087.50     68.33 o 
   4   6   3      337.53      380.83     36.45 o 
   5   6   3     1963.14     2049.08     70.95 o 
   6   6   3    24649.40    23679.90    244.81 o 
   7   6   3     8659.67     8340.23    154.21 o 
   8   6   3    11822.87    11545.02    192.90 o 
   9   6   3     9994.68     9373.85    185.72 o 
  10   6   3      550.38      472.45     62.33 o 
 -12   7   3     1346.40     1282.36     86.56 o 
 -11   7   3     4522.56     4774.09    137.95 o 
 -10   7   3     2328.80     2374.35     95.83 o 
  -9   7   3      112.65      162.44     41.55 o 
  -8   7   3     6758.93     6467.96    129.06 o 
  -7   7   3     4365.69     4394.95    101.86 o 
  -6   7   3    20587.05    20252.44    193.40 o 
  -5   7   3     1789.72     1609.31     55.27 o 
  -4   7   3    31942.52    31100.26    204.58 o 
  -3   7   3    85939.07    85385.59    361.76 o 
  -2   7   3   181243.66   182462.92    710.94 o 
  -1   7   3    26871.84    26709.48    168.30 o 
   0   7   3    13471.26    13596.31    118.31 o 
   1   7   3      558.64      686.31     33.74 o 
   2   7   3    19282.47    19660.60    158.83 o 
   3   7   3       20.42       98.07     25.20 o 
   4   7   3    19864.36    20276.21    191.54 o 
   5   7   3     2431.14     2478.06     77.46 o 
   6   7   3     9302.99     8981.77    152.30 o 
   7   7   3    10777.32    10704.22    176.04 o 
   8   7   3     8583.59     8677.64    169.18 o 
   9   7   3     2132.51     1896.80     91.38 o 
  10   7   3     1469.53     1275.98     84.18 o 
 -12   8   3     3747.91     4110.35    138.21 o 
 -11   8   3     2408.47     2493.18    102.65 o 
 -10   8   3     3692.49     3960.90    119.81 o 
  -9   8   3    13819.57    13992.91    204.24 o 
  -8   8   3     2017.23     1971.23     79.12 o 
  -7   8   3       88.94      265.96     39.50 o 
  -6   8   3     3716.13     3582.59     85.08 o 
  -5   8   3    15511.27    14980.26    157.72 o 
  -4   8   3      355.02      358.02     33.72 o 
  -3   8   3     4250.82     4635.83     77.36 o 
  -2   8   3   112613.47   116606.61    440.01 o 
  -1   8   3    17546.14    19091.85    147.69 o 
   0   8   3    38285.33    38438.48    214.92 o 
   1   8   3     7720.56     7155.83     93.83 o 
   2   8   3     9267.57     9611.78    115.26 o 
   3   8   3    16178.75    16536.27    163.37 o 
   4   8   3     2859.23     2812.60     77.16 o 
   5   8   3     1152.52     1413.49     61.69 o 
   6   8   3    10348.67    10228.67    161.66 o 
   7   8   3     2594.55     2700.81     93.47 o 
   8   8   3     4753.35     4597.28    125.36 o 
   9   8   3     4117.14     4089.32    125.63 o 
  10   8   3       39.40      -46.99     46.99 o 
 -12   9   3      964.22      952.94     85.18 o 
 -11   9   3      215.01      156.32     52.79 o 
 -10   9   3     4152.28     4262.02    125.30 o 
  -9   9   3     2867.59     2896.71     97.92 o 
  -8   9   3     5014.86     4745.44    116.55 o 
  -7   9   3      744.48      824.21     51.79 o 
  -6   9   3    20957.89    20005.94    198.37 o 
  -5   9   3     2630.92     2353.84     67.94 o 
  -4   9   3    21133.94    21195.93    177.49 o 
  -3   9   3      770.02      838.06     38.85 o 
  -2   9   3    47070.89    47630.61    249.92 o 
  -1   9   3     1846.78     1955.85     50.85 o 
   0   9   3     1726.94     1394.54     46.41 o 
   1   9   3     5202.22     5253.55     84.26 o 
   2   9   3    14629.47    14907.92    148.67 o 
   3   9   3    19390.54    19748.28    183.50 o 
   4   9   3    12939.91    12794.34    158.43 o 
   5   9   3     5944.55     5650.81    117.02 o 
   6   9   3     1474.34     1558.22     70.22 o 
   7   9   3     9411.48     9547.10    170.68 o 
   8   9   3      348.94      257.15     47.34 o 
   9   9   3      135.12      138.60     46.99 o 
  10   9   3    11082.46    10084.79    210.74 o 
 -12  10   3     1925.02     2232.45    109.42 o 
 -11  10   3     2669.19     2516.65    106.75 o 
 -10  10   3     4971.71     4800.97    136.63 o 
  -9  10   3     2686.52     2772.40    100.98 o 
  -8  10   3      676.87      869.08     57.92 o 
  -7  10   3    17377.84    17066.07    202.94 o 
  -6  10   3     9986.61     9933.19    144.57 o 
  -5  10   3    40494.07    38562.77    270.04 o 
  -4  10   3    27155.85    26169.66    204.50 o 
  -3  10   3     8347.46     7930.03    107.86 o 
  -2  10   3    21951.76    21896.19    171.88 o 
  -1  10   3    25234.48    24418.55    182.68 o 
   0  10   3    24966.35    24771.79    188.16 o 
   1  10   3    11415.46    10897.06    125.78 o 
   2  10   3    15114.98    14854.41    153.79 o 
   3  10   3     2062.13     1969.19     64.48 o 
   4  10   3     4654.79     4929.35    102.56 o 
   5  10   3     1049.91     1129.74     61.00 o 
   6  10   3     7222.88     7060.70    140.00 o 
   7  10   3     1084.83      965.73     70.54 o 
   8  10   3     4674.74     4658.36    130.12 o 
   9  10   3     2556.62     2415.20    106.40 o 
  10  10   3     4130.65     3633.88    134.13 o 
 -11  11   3     1167.34     1198.41     82.80 o 
 -10  11   3     7621.50     7605.01    169.01 o 
  -9  11   3     1753.07     2002.84     87.95 o 
  -8  11   3     8289.74     8233.16    155.50 o 
  -7  11   3     6266.77     5917.86    123.51 o 
  -6  11   3    10068.87     9840.77    146.25 o 
  -5  11   3    23505.70    22407.46    210.56 o 
  -4  11   3     7968.31     7939.35    117.32 o 
  -3  11   3     1009.29     1063.12     47.04 o 
  -2  11   3     1147.08     1165.58     48.41 o 
  -1  11   3     1997.07     1890.00     56.98 o 
   0  11   3     9827.54     9839.39    122.09 o 
   1  11   3    19527.32    20285.77    178.02 o 
   2  11   3    10309.68    10618.08    135.11 o 
   3  11   3     4121.31     4114.60     92.95 o 
   4  11   3     9015.44     9107.39    141.67 o 
   5  11   3     2152.67     2194.46     79.81 o 
   6  11   3     9229.01     8502.18    156.97 o 
   7  11   3      928.77      933.93     69.17 o 
   8  11   3     1998.94     2027.22     93.42 o 
   9  11   3     3273.90     2832.03    116.68 o 
 -11  12   3     4534.20     4817.19    147.83 o 
 -10  12   3        3.17      -44.95     44.95 o 
  -9  12   3     1112.26     1154.15     72.92 o 
  -8  12   3     5389.47     5065.08    126.46 o 
  -7  12   3     4974.23     4882.99    115.85 o 
  -6  12   3     3054.22     2949.76     86.36 o 
  -5  12   3    10306.18     9990.00    144.24 o 
  -4  12   3     5146.33     4876.39     96.46 o 
  -3  12   3    20976.76    19811.86    187.06 o 
  -2  12   3    12732.31    12944.26    144.40 o 
  -1  12   3     9093.33     9371.93    124.34 o 
   0  12   3    32464.83    31472.96    230.88 o 
   1  12   3    10739.55    10694.32    135.83 o 
   2  12   3     5818.46     5982.04    107.13 o 
   3  12   3    34458.15    35126.94    269.28 o 
   4  12   3     2676.66     2630.53     83.60 o 
   5  12   3    25892.51    26239.27    262.62 o 
   6  12   3      722.81      610.51     56.21 o 
   7  12   3     6653.78     6189.06    144.66 o 
   8  12   3     1512.61     1694.60     86.57 o 
   9  12   3     6538.61     6357.73    165.43 o 
 -11  13   3      747.64      744.34     73.92 o 
 -10  13   3     2683.88     2562.04    109.14 o 
  -9  13   3      403.61      533.38     56.54 o 
  -8  13   3    18799.45    18456.60    238.23 o 
  -7  13   3    20171.52    19291.90    231.03 o 
  -6  13   3     3801.27     3607.80     96.30 o 
  -5  13   3     5408.23     5115.28    109.09 o 
  -4  13   3     7885.15     7597.79    123.39 o 
  -3  13   3     3908.29     3798.36     86.44 o 
  -2  13   3     8966.01     8478.15    122.88 o 
  -1  13   3     4069.69     4020.83     87.15 o 
   0  13   3    12099.41    11615.25    144.90 o 
   1  13   3    11482.28    11862.90    148.57 o 
   2  13   3       23.38      -12.60     30.31 o 
   3  13   3     6240.08     6226.70    120.45 o 
   4  13   3    25719.50    25673.81    250.21 o 
   5  13   3     3768.11     3533.39    103.45 o 
   6  13   3     4143.94     4038.74    115.75 o 
   7  13   3      369.13      398.16     53.47 o 
   8  13   3     1978.85     2093.23     95.80 o 
   9  13   3     2055.12     2038.99    101.25 o 
 -10  14   3      477.20      525.56     64.03 o 
  -9  14   3     1104.84     1152.06     74.62 o 
  -8  14   3     2222.02     2229.83     91.05 o 
  -7  14   3    19177.05    17999.63    228.70 o 
  -6  14   3     2234.86     1994.88     77.42 o 
  -5  14   3     1588.24     1647.69     68.53 o 
  -4  14   3     4911.19     5042.83    105.29 o 
  -3  14   3     2244.20     2259.05     72.32 o 
  -2  14   3     5037.60     4965.87     99.51 o 
  -1  14   3     1138.61     1207.27     52.83 o 
   0  14   3     8769.81     8697.57    131.72 o 
   1  14   3    22369.72    22580.38    213.24 o 
   2  14   3    11722.46    11745.30    159.46 o 
   3  14   3     2119.47     2179.74     75.72 o 
   4  14   3      430.16      426.12     44.96 o 
   5  14   3     5764.80     5576.36    128.88 o 
   6  14   3     6888.37     6636.46    148.10 o 
   7  14   3     3053.38     3279.17    113.95 o 
   8  14   3    13568.37    13557.16    232.69 o 
 -10  15   3     3115.99     3360.39    125.87 o 
  -9  15   3     5836.74     6277.79    158.89 o 
  -8  15   3     3056.37     3259.88    110.20 o 
  -7  15   3     1122.10     1084.32     67.13 o 
  -6  15   3     4005.89     3863.29    105.51 o 
  -5  15   3     4774.05     4404.78    109.00 o 
  -4  15   3     8456.08     8133.28    136.39 o 
  -3  15   3      555.94      721.86     48.71 o 
  -2  15   3     1895.81     1948.30     68.89 o 
  -1  15   3    12606.78    12667.48    162.68 o 
   0  15   3     2246.78     2261.65     73.00 o 
   1  15   3    31867.53    32667.59    268.98 o 
   2  15   3     5944.91     5918.37    120.74 o 
   3  15   3     9128.41     8742.29    148.76 o 
   4  15   3     4583.20     4701.76    116.14 o 
   5  15   3     7168.20     6997.53    146.43 o 
   6  15   3     2844.85     2929.24    106.09 o 
   7  15   3     3651.76     3424.20    117.39 o 
   8  15   3     2645.30     2843.85    115.27 o 
 -10  16   3     9443.66     9634.69    210.52 o 
  -9  16   3      999.53     1104.26     82.11 o 
  -8  16   3      907.12      998.95     75.30 o 
  -7  16   3     1117.45     1128.25     70.54 o 
  -6  16   3     4508.27     4331.76    113.39 o 
  -5  16   3     3746.31     3816.20    101.74 o 
  -4  16   3     1443.04     1386.66     64.42 o 
  -3  16   3     1914.25     1886.74     72.29 o 
  -2  16   3    22681.95    22258.42    224.40 o 
  -1  16   3     1327.05     1336.16     63.40 o 
   0  16   3    12732.59    12605.43    170.51 o 
   1  16   3     3004.01     3232.20     90.44 o 
   2  16   3     2198.43     2234.25     79.12 o 
   3  16   3     2172.57     1958.88     79.12 o 
   4  16   3     4223.14     4041.04    114.05 o 
   5  16   3     6551.32     6469.88    147.03 o 
   6  16   3    15512.33    15156.61    233.40 o 
   7  16   3     1294.69     1140.57     79.74 o 
   8  16   3     1769.51     1774.82     95.10 o 
  -9  17   3     1621.93     1639.74     93.39 o 
  -8  17   3     1298.22     1492.27     83.83 o 
  -7  17   3     2714.09     2673.45     99.26 o 
  -6  17   3      365.38      450.61     52.79 o 
  -5  17   3     4880.06     4662.17    119.23 o 
  -4  17   3     4183.15     3954.89    104.84 o 
  -3  17   3     2679.44     2427.70     83.58 o 
  -2  17   3    13650.87    13568.59    181.55 o 
  -1  17   3     4106.22     3920.35    100.75 o 
   0  17   3    31046.25    30987.22    277.38 o 
   1  17   3     8914.88     8914.58    151.11 o 
   2  17   3     4316.11     4059.76    108.26 o 
   3  17   3     1682.32     1793.13     78.07 o 
   4  17   3     5641.04     5869.96    136.02 o 
   5  17   3    13218.25    12464.81    208.38 o 
   6  17   3     1367.72     1231.97     85.88 o 
   7  17   3     5856.81     5485.25    152.38 o 
  -8  18   3     2275.24     2090.45     98.20 o 
  -7  18   3      530.23      490.50     57.91 o 
  -6  18   3     8156.06     7974.96    161.88 o 
  -5  18   3     2650.96     2557.54     93.80 o 
  -4  18   3    13098.37    13109.15    192.34 o 
  -3  18   3    12273.35    11892.41    180.59 o 
  -2  18   3     6598.24     6413.18    131.01 o 
  -1  18   3    22791.01    22148.12    244.15 o 
   0  18   3       65.03      255.74     44.27 o 
   1  18   3     5523.84     5598.48    126.46 o 
   2  18   3     1863.85     1839.69     78.76 o 
   3  18   3      282.83      289.49     46.32 o 
   4  18   3     6716.99     6609.70    149.09 o 
   5  18   3     2304.09     2273.71     97.52 o 
   6  18   3     6984.54     6719.90    163.77 o 
   7  18   3     1060.63      929.14     82.11 o 
  -8  19   3      377.74      449.58     58.24 o 
  -7  19   3     3907.20     3518.04    119.79 o 
  -6  19   3      273.48      288.80     50.06 o 
  -5  19   3    25321.86    24004.88    280.82 o 
  -4  19   3      552.64      547.74     53.82 o 
  -3  19   3     2203.97     2038.86     83.20 o 
  -2  19   3     2058.67     2021.99     81.49 o 
  -1  19   3     3710.19     3697.15    108.89 o 
   0  19   3     1224.88     1230.59     68.50 o 
   1  19   3     7964.77     8400.09    158.82 o 
   2  19   3     1623.30     1657.64     79.76 o 
   3  19   3     8298.44     7772.93    161.55 o 
   4  19   3     1368.22     1548.24     81.11 o 
   5  19   3     2026.20     2107.90     97.84 o 
   6  19   3     2676.81     2579.90    108.45 o 
  -7  20   3     1045.68     1218.07     81.09 o 
  -6  20   3     5043.47     4898.42    136.95 o 
  -5  20   3      174.32       99.10     47.34 o 
  -4  20   3     7036.19     7088.33    153.55 o 
  -3  20   3     1103.64     1126.52     66.45 o 
  -2  20   3      462.17      451.66     49.05 o 
  -1  20   3      135.33       79.01     41.21 o 
   0  20   3     8451.93     8520.25    165.00 o 
   1  20   3     3065.73     3054.13    101.67 o 
   2  20   3      379.09      344.68     50.41 o 
   3  20   3     1455.11     1370.41     78.05 o 
   4  20   3      532.24      597.45     61.31 o 
   5  20   3     2902.45     2603.10    108.80 o 
  -6  21   3     1042.30      905.97     79.39 o 
  -5  21   3     2006.41     1914.23     91.36 o 
  -4  21   3     6595.93     6227.44    150.07 o 
  -3  21   3     2718.31     2495.29    100.28 o 
  -2  21   3      802.46      850.68     68.48 o 
  -1  21   3     3649.88     3371.45    110.23 o 
   0  21   3       65.86      118.16     42.23 o 
   1  21   3      837.96      779.83     69.16 o 
   2  21   3     1772.71     1929.01     89.99 o 
   3  21   3     2316.24     2071.08     96.15 o 
   4  21   3      737.95      761.37     72.22 o 
  -5  22   3     4860.34     4755.37    140.68 o 
  -4  22   3     9424.27     9125.88    187.95 o 
  -3  22   3      255.59      325.24     52.11 o 
  -2  22   3     3579.78     3397.99    115.34 o 
  -1  22   3      845.07      871.81     70.52 o 
   0  22   3     3725.24     3659.68    120.12 o 
   1  22   3     1641.89     1799.64     87.26 o 
   2  22   3      959.16      760.79     73.93 o 
   3  22   3     3017.64     3198.46    118.02 o 
  -3  23   3     8563.08     7937.77    178.61 o 
  -2  23   3      189.46      147.80     52.79 o 
  -1  23   3     6271.02     5987.50    154.46 o 
   0  23   3     5316.63     5153.92    145.84 o 
   1  23   3     9290.69     9252.36    191.69 o 
   2  23   3     1156.08     1303.65     82.80 o 
  -3 -23   4     4198.77     4135.74    131.41 o 
  -2 -23   4     3013.39     3111.46    119.04 o 
  -1 -23   4     3685.09     4045.89    128.64 o 
   0 -23   4     3960.08     4136.23    132.41 o 
  -5 -22   4     2933.99     2952.37    113.24 o 
  -4 -22   4      928.77      817.67     76.32 o 
  -3 -22   4      269.07      257.47     50.40 o 
  -2 -22   4     2383.93     2747.34    106.05 o 
  -1 -22   4     4939.60     5140.51    138.99 o 
   0 -22   4     4074.84     4406.44    132.43 o 
   1 -22   4     2158.15     2262.80    102.28 o 
   2 -22   4     2902.48     3230.66    118.01 o 
  -6 -21   4     3606.57     3562.59    134.78 o 
  -5 -21   4     6982.95     7337.33    168.21 o 
  -4 -21   4      232.71      171.98     48.70 o 
  -3 -21   4     1487.98     1647.86     82.48 o 
  -2 -21   4     1572.74     1776.79     87.25 o 
  -1 -21   4     1535.97     1754.25     84.19 o 
   0 -21   4      494.81      555.20     56.88 o 
   1 -21   4    12289.00    12318.43    209.91 o 
   2 -21   4     1231.26     1334.42     79.40 o 
   3 -21   4     7252.92     7591.76    174.04 o 
   4 -21   4     1284.04     1296.59     85.87 o 
  -7 -20   4     2057.70     1994.00     98.18 o 
  -6 -20   4      430.48      264.31     53.13 o 
  -5 -20   4     6585.72     7015.88    156.57 o 
  -4 -20   4      730.48      698.03     66.77 o 
  -3 -20   4      727.41      738.23     66.77 o 
  -2 -20   4      718.20      686.45     59.28 o 
  -1 -20   4     5309.25     5466.29    133.24 o 
   0 -20   4     3442.68     3665.29    111.59 o 
   1 -20   4     6857.57     7405.51    158.32 o 
   2 -20   4    12131.49    13186.49    214.72 o 
   3 -20   4      923.43      868.45     73.25 o 
   4 -20   4     4642.68     4439.85    136.57 o 
  -8 -19   4      215.60      115.11     52.79 o 
  -7 -19   4      741.59      725.95     71.54 o 
  -6 -19   4     6825.79     5459.65    225.32 o 
  -5 -19   4     7829.39     8381.89    166.97 o 
  -4 -19   4     5471.14     5033.45    140.78 o 
  -3 -19   4     1969.60     2120.00     84.55 o 
  -2 -19   4     1169.35     1081.96     67.47 o 
  -1 -19   4     4485.14     4586.42    117.82 o 
   0 -19   4     1482.04     1537.19     75.67 o 
   1 -19   4     6531.24     7075.16    148.05 o 
   2 -19   4     1947.99     2113.42     88.98 o 
   3 -19   4     5719.43     5552.58    142.15 o 
   4 -19   4      981.10     1060.64     73.25 o 
   5 -19   4     5331.01     5214.14    147.21 o 
  -9 -18   4     2049.30     1921.34    107.04 o 
  -8 -18   4      455.86      392.38     59.61 o 
  -7 -18   4     3635.22     3380.17    115.69 o 
  -6 -18   4     6486.22     5501.96    182.57 o 
  -5 -18   4     9119.06     9199.51    169.54 o 
  -4 -18   4      545.80      545.70     53.82 o 
  -3 -18   4     3515.17     3721.01    104.78 o 
  -2 -18   4     4434.46     4399.98    115.44 o 
  -1 -18   4     5755.81     5924.06    128.87 o 
   0 -18   4     1622.92     1694.89     75.00 o 
   1 -18   4     7213.56     7275.51    146.78 o 
   2 -18   4     8478.81     8710.41    164.00 o 
   3 -18   4      845.56      893.31     70.52 o 
   4 -18   4     2365.98     2446.03    100.60 o 
   5 -18   4     7389.01     7581.25    172.02 o 
   6 -18   4      852.43      761.08     71.54 o 
  -9 -17   4     1728.71     1851.85     96.80 o 
  -8 -17   4     3350.02     2623.44    145.69 o 
  -7 -17   4      917.92      990.44     67.46 o 
  -6 -17   4    16449.90    15294.80    299.02 o 
  -5 -17   4     2285.68     2775.32     94.47 o 
  -4 -17   4    18484.85    17064.30    278.24 o 
  -3 -17   4     8525.85     8860.32    151.40 o 
  -2 -17   4      768.41      704.57     57.58 o 
  -1 -17   4     4912.51     4828.15    113.78 o 
   0 -17   4     6771.39     6680.38    132.40 o 
   1 -17   4     7937.60     8489.80    151.33 o 
   2 -17   4     7322.86     7192.41    144.40 o 
   3 -17   4     6763.70     6943.17    147.75 o 
   4 -17   4    18096.40    19081.83    248.63 o 
   5 -17   4       84.64      -13.62     47.67 o 
   6 -17   4     1920.02     1946.17     95.45 o 
 -10 -16   4     1675.26     1652.71     97.82 o 
  -9 -16   4     2335.36     2288.67    104.00 o 
  -8 -16   4     1965.54     1697.47     97.16 o 
  -7 -16   4     1261.48     1354.30     73.95 o 
  -6 -16   4     3900.39     3731.83    112.66 o 
  -5 -16   4      925.54      958.48     65.08 o 
  -4 -16   4     2486.67     2515.07     93.81 o 
  -3 -16   4     4914.35     5420.92    116.19 o 
  -2 -16   4    26916.26    25925.49    306.94 o 
  -1 -16   4     4202.47     4291.86    103.16 o 
   0 -16   4     4368.37     4209.59    104.87 o 
   1 -16   4     4539.60     4917.36    113.76 o 
   2 -16   4     5148.43     5297.30    120.29 o 
   3 -16   4     3204.39     3489.64    103.74 o 
   4 -16   4     1840.93     1909.50     82.84 o 
   5 -16   4     9880.75    10629.88    190.14 o 
   6 -16   4     1662.40     1632.00     87.94 o 
   7 -16   4     5080.57     4963.71    147.19 o 
 -10 -15   4     7998.31     7131.91    237.06 o 
  -9 -15   4      343.54      338.88     56.20 o 
  -8 -15   4      334.00      353.87     51.09 o 
  -7 -15   4     6631.10     6346.89    140.56 o 
  -6 -15   4     6150.08     5086.64    148.07 o 
  -5 -15   4    11564.64    11669.74    172.01 o 
  -4 -15   4     3897.69     3705.31    127.04 o 
  -3 -15   4     6675.92     6912.07    124.58 o 
  -2 -15   4     1739.18     1765.23     69.90 o 
  -1 -15   4     8394.57     8796.21    138.12 o 
   0 -15   4     3185.56     3253.40     87.04 o 
   1 -15   4      781.29      878.02     53.83 o 
   2 -15   4      429.21      567.82     49.05 o 
   3 -15   4      624.58      850.98     58.25 o 
   4 -15   4     4028.30     4271.35    113.70 o 
   5 -15   4      263.11      260.20     46.32 o 
   6 -15   4      841.37      809.82     71.20 o 
   7 -15   4     8340.60     8308.16    182.38 o 
 -10 -14   4     9061.04     8645.25    221.82 o 
  -9 -14   4     2037.21     2071.22     94.44 o 
  -8 -14   4     2326.38     2150.53     93.10 o 
  -7 -14   4      455.24      558.96     53.48 o 
  -6 -14   4     8228.78     7691.98    161.33 o 
  -5 -14   4     4667.50     4546.76    106.61 o 
  -4 -14   4     5426.20     4677.96    130.97 o 
  -3 -14   4     3616.64     3881.54     92.21 o 
  -2 -14   4     3097.99     3161.84     86.03 o 
  -1 -14   4      411.12      508.56     43.94 o 
   0 -14   4     3422.91     3656.34     89.46 o 
   1 -14   4      143.08      200.59     35.42 o 
   2 -14   4    11146.57    11967.06    165.17 o 
   3 -14   4     6613.23     6763.04    132.07 o 
   4 -14   4     4889.05     5107.63    120.95 o 
   5 -14   4     1346.25     1479.15     75.32 o 
   6 -14   4      858.61      824.49     67.80 o 
   7 -14   4      320.21      353.52     54.83 o 
   8 -14   4     5527.21     5596.16    158.49 o 
 -11 -13   4     8323.25     8162.39    202.54 o 
 -10 -13   4     5057.70     4976.64    150.28 o 
  -9 -13   4     5848.27     5764.30    147.30 o 
  -8 -13   4     1638.45     1397.98     78.06 o 
  -7 -13   4     8676.33     8592.31    154.17 o 
  -6 -13   4     1309.42     1099.24     68.85 o 
  -5 -13   4      792.34      736.65     52.13 o 
  -4 -13   4     4141.63     3707.82    109.33 o 
  -3 -13   4     4297.14     4746.29     97.40 o 
  -2 -13   4     5829.05     5779.89    111.57 o 
  -1 -13   4    11511.15    12648.26    152.69 o 
   0 -13   4    10108.46    11152.81    144.94 o 
   1 -13   4    24338.88    25552.49    226.12 o 
   2 -13   4    29493.27    30452.06    256.11 o 
   3 -13   4       16.79      209.08     37.80 o 
   4 -13   4     2022.14     1974.80     77.75 o 
   5 -13   4     1784.62     1903.41     81.14 o 
   6 -13   4     4190.86     4439.99    122.57 o 
   7 -13   4     3657.33     3676.54    122.52 o 
   8 -13   4     4593.83     4868.30    142.03 o 
 -11 -12   4     8348.54     7430.62    192.98 o 
 -10 -12   4     1674.49     1597.63     90.33 o 
  -9 -12   4    18014.95    18639.91    251.46 o 
  -8 -12   4     1763.07     1655.55     78.75 o 
  -7 -12   4    12270.42    12535.05    182.43 o 
  -6 -12   4     2434.78     2230.50     91.09 o 
  -5 -12   4     1376.85     1470.99     60.68 o 
  -4 -12   4     1913.41     1890.26     75.04 o 
  -3 -12   4    10983.11    11724.51    144.42 o 
  -2 -12   4    20427.22    20173.32    204.29 o 
  -1 -12   4    68559.68    71719.17    362.82 o 
   0 -12   4    29600.89    31357.90    234.89 o 
   1 -12   4    11156.35    11355.80    145.10 o 
   2 -12   4    22928.20    24667.19    223.12 o 
   3 -12   4     1406.74     1615.84     65.79 o 
   4 -12   4     2220.23     1915.85     71.97 o 
   5 -12   4     1455.28     1526.05     71.92 o 
   6 -12   4    10500.53    10188.41    181.04 o 
   7 -12   4      101.58       41.20     43.93 o 
   8 -12   4      941.07     1044.60     81.09 o 
   9 -12   4      766.50      629.88     71.54 o 
 -11 -11   4     3542.94     3351.51    126.59 o 
 -10 -11   4     2063.81     1967.64     96.15 o 
  -9 -11   4     4064.84     4305.46    123.60 o 
  -8 -11   4     2089.93     1976.21     82.53 o 
  -7 -11   4     8582.17     8650.99    148.06 o 
  -6 -11   4     2037.48     1905.60     73.33 o 
  -5 -11   4     2222.11     2430.82     72.67 o 
  -3 -11   4     9617.36     9249.99    124.39 o 
  -2 -11   4     2568.08     2806.40     70.66 o 
  -1 -11   4     9519.38     9804.90    124.41 o 
   0 -11   4    35918.31    38287.48    251.05 o 
   1 -11   4    13210.41    13427.56    151.65 o 
   2 -11   4    43736.41    46134.47    297.21 o 
   3 -11   4    18908.42    20102.41    204.03 o 
   4 -11   4     1475.19     1620.32     67.16 o 
   5 -11   4    13550.34    13589.44    187.74 o 
   6 -11   4      133.35      260.86     45.29 o 
   7 -11   4     6828.61     6814.56    153.21 o 
   8 -11   4     1278.36     1416.61     81.79 o 
   9 -11   4     9012.35     9105.39    197.82 o 
 -12 -10   4     1704.66     1757.39     99.19 o 
 -11 -10   4     2139.08     2372.34    102.97 o 
 -10 -10   4     4151.02     4342.78    131.44 o 
  -9 -10   4     2570.50     2721.03     97.56 o 
  -8 -10   4    22771.95    21152.96    299.05 o 
  -7 -10   4     7728.21     7777.45    138.06 o 
  -6 -10   4     5358.65     4676.89    107.06 o 
  -5 -10   4     7558.50     7316.58    117.59 o 
  -4 -10   4     5551.70    22679.47    258.81 o 
  -3 -10   4     5630.66     5523.81     93.49 o 
  -2 -10   4     5517.78     5605.94     92.47 o 
  -1 -10   4    15198.86    15887.09    150.81 o 
   0 -10   4    17147.01    17385.33    160.07 o 
   1 -10   4     9175.17     9311.33    121.28 o 
   2 -10   4    10922.82    11050.12    138.27 o 
   3 -10   4    23704.54    25320.39    223.75 o 
   4 -10   4     1620.83     1834.02     69.56 o 
   5 -10   4     3430.92     3348.34     95.25 o 
   6 -10   4      507.10      444.87     50.41 o 
   7 -10   4     4108.16     4044.52    118.47 o 
   8 -10   4     8038.88     7398.37    167.67 o 
   9 -10   4     4226.51     4112.52    133.12 o 
 -12  -9   4     6153.23     6518.21    172.91 o 
 -11  -9   4      210.51      196.16     51.42 o 
 -10  -9   4     2285.79     2064.53     92.08 o 
  -9  -9   4     1766.83     1782.74     81.48 o 
  -8  -9   4     2985.07     3086.17     97.95 o 
  -7  -9   4      621.74      532.84     46.67 o 
  -6  -9   4      533.89      495.34     45.99 o 
  -5  -9   4    32648.51    31403.95    236.54 o 
  -4  -9   4     4173.55     3851.24     81.39 o 
  -3  -9   4    22892.81    23063.54    180.71 o 
  -2  -9   4     3866.97     4011.18     76.26 o 
  -1  -9   4    21202.06    21104.45    166.96 o 
   0  -9   4    12880.91    13405.84    133.98 o 
   1  -9   4     8839.24     8562.09    111.69 o 
   2  -9   4    13739.93    14217.00    151.48 o 
   3  -9   4     6227.93     6455.18    110.95 o 
   4  -9   4     6669.27     6936.84    122.24 o 
   5  -9   4     3093.60     3195.16     91.48 o 
   6  -9   4     8353.04     8434.72    153.46 o 
   7  -9   4     1648.33     1646.83     78.75 o 
   8  -9   4     1054.12     1267.21     73.94 o 
   9  -9   4     9946.84    10190.83    201.38 o 
 -12  -8   4     4862.74     5207.16    154.69 o 
 -11  -8   4      166.17      175.04     50.40 o 
 -10  -8   4     3123.36     3075.73    109.53 o 
  -9  -8   4     3034.24     2959.66     98.62 o 
  -8  -8   4     1003.30     1027.45     62.70 o 
  -7  -8   4     4463.34     4836.67    105.61 o 
  -6  -8   4     9883.08     9172.83    141.22 o 
  -5  -8   4     7980.41     8116.65    116.70 o 
  -4  -8   4     2923.26     2996.82     71.39 o 
  -3  -8   4     3501.30     4048.39     73.85 o 
  -2  -8   4     5146.10     5207.88     83.94 o 
  -1  -8   4    12986.68    13838.60    128.65 o 
   0  -8   4    33936.79    35454.74    214.11 o 
   1  -8   4     5919.89     6255.28     92.54 o 
   2  -8   4     3158.60     3256.02     73.11 o 
   3  -8   4    21529.25    22660.89    200.10 o 
   4  -8   4      844.14     1011.39     52.14 o 
   5  -8   4     6845.43     7048.55    130.44 o 
   6  -8   4     1981.82     2260.55     82.18 o 
   7  -8   4     4142.92     3901.63    115.42 o 
   8  -8   4     2968.57     2888.54    105.08 o 
   9  -8   4     1083.62     1197.00     80.75 o 
  10  -8   4     7653.99     7512.43    181.59 o 
 -12  -7   4     6039.15     6106.88    164.71 o 
 -11  -7   4      810.63      861.94     75.63 o 
 -10  -7   4     2221.34     2225.52     93.78 o 
  -9  -7   4     2007.67     2006.17     83.55 o 
  -8  -7   4    13919.35    13258.26    186.58 o 
  -7  -7   4     3663.50     3989.50     96.33 o 
  -6  -7   4    65308.98    62644.09    394.00 o 
  -5  -7   4     8202.51     8106.99    114.02 o 
  -4  -7   4    62881.13    60509.59    419.77 o 
  -3  -7   4    56557.50    58302.79    278.94 o 
  -2  -7   4    63506.39    62235.41    349.60 o 
  -1  -7   4    10570.23    10483.60    107.36 o 
   0  -7   4     1270.59     1517.74     45.36 o 
   1  -7   4     1077.76     1241.06     43.30 o 
   2  -7   4    18786.39    19583.51    166.76 o 
   3  -7   4     6966.60     7066.55    109.37 o 
   4  -7   4    27966.31    29225.30    240.78 o 
   5  -7   4     2461.62     2517.37     80.52 o 
   6  -7   4      924.53     1079.84     61.34 o 
   7  -7   4     1841.65     1754.86     79.44 o 
   8  -7   4     3524.12     3580.75    116.04 o 
   9  -7   4      921.56     1073.22     73.25 o 
  10  -7   4      309.59      244.87     58.24 o 
 -12  -6   4      843.94     1037.05     82.45 o 
 -11  -6   4     8488.01     8119.30    181.44 o 
 -10  -6   4     3006.33     3107.77    107.14 o 
  -9  -6   4     6339.10     6358.79    137.19 o 
  -8  -6   4    16186.70    15468.04    199.04 o 
  -7  -6   4      841.01      911.22     54.86 o 
  -6  -6   4    14863.18    14631.27    166.53 o 
  -5  -6   4     3419.90     3603.25     76.56 o 
  -4  -6   4    71803.27    72549.47    383.63 o 
  -3  -6   4   163263.05   167109.27    615.28 o 
  -2  -6   4    22955.46    23264.34    162.68 o 
  -1  -6   4     9066.26     9087.81     95.19 o 
   0  -6   4     8934.83     8748.19     96.16 o 
   1  -6   4    15952.42    17555.28    142.75 o 
   2  -6   4    16841.07    17252.46    153.39 o 
   3  -6   4    32622.10    34746.68    236.75 o 
   4  -6   4    16476.07    17440.78    182.86 o 
   5  -6   4    32078.33    33169.30    274.05 o 
   6  -6   4     4946.35     4916.78    114.84 o 
   7  -6   4     7859.07     8302.89    157.16 o 
   8  -6   4     1605.93     1695.49     83.17 o 
   9  -6   4     1036.35      939.05     75.98 o 
  10  -6   4     1694.91     1739.67     93.73 o 
 -13  -5   4     2351.11     2493.82    117.97 o 
 -12  -5   4     1632.28     1763.89     95.44 o 
 -11  -5   4     1744.15     1650.62     87.61 o 
 -10  -5   4      733.41      732.14     65.07 o 
  -9  -5   4     9041.29     9184.30    162.50 o 
  -8  -5   4    10291.76     9876.65    157.97 o 
  -7  -5   4     5870.12     5927.39    112.97 o 
  -6  -5   4     6807.84     6915.39    112.81 o 
  -5  -5   4    33966.20    31971.63    221.01 o 
  -4  -5   4   103062.35    98309.15    445.76 o 
  -3  -5   4   131749.33   131644.47    489.84 o 
  -2  -5   4    27208.60    26206.28    161.23 o 
  -1  -5   4     6521.05     6562.62     78.41 o 
   0  -5   4     5360.58     5370.20     72.76 o 
   1  -5   4     6592.69     6980.70     87.60 o 
   2  -5   4       29.23      109.31     24.18 o 
   3  -5   4    35046.10    37069.83    240.79 o 
   4  -5   4    24379.92    25578.81    216.68 o 
   5  -5   4    31223.89    31058.19    261.44 o 
   6  -5   4    12029.89    12309.14    176.31 o 
   7  -5   4      874.54      931.21     62.35 o 
   8  -5   4    12318.96    11893.99    201.15 o 
   9  -5   4      461.35      375.35     56.54 o 
  10  -5   4      935.76      909.67     77.34 o 
 -13  -4   4     1571.44     1877.57    102.59 o 
 -12  -4   4      533.10      515.71     63.36 o 
 -11  -4   4     1213.99     1137.19     78.38 o 
 -10  -4   4     3886.41     3856.56    116.09 o 
  -9  -4   4     2941.34     3106.67     97.26 o 
  -8  -4   4      610.82      658.90     56.55 o 
  -7  -4   4    21064.47    20414.08    206.23 o 
  -6  -4   4     1015.67     1017.87     49.09 o 
  -5  -4   4    53685.03    49883.36    278.61 o 
  -4  -4   4     6927.17     6627.25     90.74 o 
  -3  -4   4    41962.77    43651.64    219.89 o 
  -2  -4   4    14684.32    13551.29    111.56 o 
  -1  -4   4    40403.27    41502.40    196.93 o 
   0  -4   4     5550.68     6236.90     75.57 o 
   1  -4   4     4340.21     4293.62     68.18 o 
   2  -4   4    33271.80    35112.79    211.27 o 
   3  -4   4    13034.07    13381.98    141.27 o 
   4  -4   4    59597.53    62973.10    347.26 o 
   5  -4   4     2217.61     2448.62     77.79 o 
   6  -4   4      862.28      969.43     59.63 o 
   7  -4   4      282.58      352.51     44.62 o 
   8  -4   4      417.09      442.45     54.84 o 
   9  -4   4      601.91      786.88     68.47 o 
  10  -4   4       96.95      117.14     49.04 o 
 -13  -3   4     2864.93     2717.99    121.42 o 
 -12  -3   4      219.06      151.89     52.79 o 
 -11  -3   4     3250.75     3384.71    121.14 o 
 -10  -3   4     3954.61     3897.47    116.44 o 
  -9  -3   4    12409.83    12218.12    184.60 o 
  -8  -3   4    26981.93    26651.11    255.64 o 
  -7  -3   4     3144.24     3046.20     83.68 o 
  -6  -3   4    12393.36    11894.27    143.20 o 
  -5  -3   4    24107.86    23009.41    183.00 o 
  -4  -3   4     5056.13     4337.12     74.08 o 
  -3  -3   4    11469.87    11040.50    104.72 o 
  -2  -3   4    12762.91    11138.96     98.16 o 
  -1  -3   4    10734.95    10329.29     91.25 o 
   0  -3   4    17854.20    18258.63    125.50 o 
   1  -3   4    27786.06    26420.57    162.31 o 
   2  -3   4    10765.71    11619.02    119.12 o 
   3  -3   4    11143.65    11690.78    131.72 o 
   4  -3   4     1254.67     1449.35     57.28 o 
   5  -3   4    32478.44    34719.04    274.92 o 
   6  -3   4     2005.41     2281.36     81.51 o 
   7  -3   4     3471.96     3287.78    101.05 o 
   8  -3   4     1041.52     1134.71     69.17 o 
   9  -3   4     2255.71     2268.28     97.86 o 
  10  -3   4     3450.13     3489.43    123.85 o 
 -13  -2   4     8748.42     9544.29    217.30 o 
 -12  -2   4      552.01      425.45     64.04 o 
 -11  -2   4     7237.61     7453.17    170.38 o 
 -10  -2   4      564.67      645.19     61.32 o 
  -9  -2   4    17029.78    16800.04    215.97 o 
  -8  -2   4    57765.92    56071.02    382.13 o 
  -7  -2   4     6378.45     6527.97    117.18 o 
  -6  -2   4     1028.05      936.46     48.41 o 
  -5  -2   4     1584.89     1423.50     51.18 o 
  -4  -2   4     1202.31     1115.80     42.64 o 
  -3  -2   4    16345.24    15143.87    122.43 o 
  -2  -2   4    42559.96    38745.27    187.99 o 
  -1  -2   4     5009.60     4556.33     61.18 o 
   0  -2   4     3888.02     4833.68     63.08 o 
   1  -2   4     3219.97     3600.79     59.55 o 
   2  -2   4    10483.09    10078.04    109.45 o 
   3  -2   4     2023.67     1992.94     57.68 o 
   4  -2   4     1722.30     1817.10     63.11 o 
   5  -2   4    10903.86    11172.81    156.79 o 
   6  -2   4     3403.98     3348.26     96.63 o 
   7  -2   4    10021.21     9864.22    170.47 o 
   8  -2   4     7161.36     7059.28    155.34 o 
   9  -2   4     9404.12     9349.06    188.38 o 
  10  -2   4     6996.15     6744.36    170.95 o 
 -13  -1   4     1755.62     1926.53    106.69 o 
 -12  -1   4     1813.63     1699.01     93.75 o 
 -11  -1   4     1417.60     1465.24     85.21 o 
 -10  -1   4     3536.95     3358.77    110.60 o 
  -9  -1   4    26615.48    27157.02    276.30 o 
  -8  -1   4    24239.17    23890.90    242.65 o 
  -7  -1   4     8887.85     8931.66    137.05 o 
  -6  -1   4    11047.17    10217.79    134.44 o 
  -5  -1   4      606.22     1044.50     44.64 o 
  -4  -1   4    16979.79    17191.49    145.24 o 
  -3  -1   4    30673.90    28108.22    171.97 o 
  -2  -1   4    57880.51    52438.05    228.20 o 
  -1  -1   4    95016.16   103103.70    394.90 o 
   0  -1   4    34858.14    34335.08    169.89 o 
   1  -1   4     7144.43     8249.73     87.13 o 
   2  -1   4     8074.92     8277.00     99.49 o 
   3  -1   4     8512.94    10379.02    125.53 o 
   4  -1   4     5312.57     5978.43    108.19 o 
   5  -1   4       29.15       84.79     36.10 o 
   6  -1   4    11459.86    10827.67    167.02 o 
   7  -1   4     3861.83     3685.28    107.91 o 
   8  -1   4     1789.42     1875.10     87.96 o 
   9  -1   4     6648.52     6414.23    157.63 o 
  10  -1   4     4823.46     4774.15    145.47 o 
 -13   0   4     1745.04     1989.04     73.51 o 
 -12   0   4       36.56      194.98     55.33 o 
 -11   0   4     1307.11     1314.81     72.59 o 
 -10   0   4     2400.26     2327.71     86.81 o 
  -9   0   4    11570.71    11553.09    130.35 o 
  -8   0   4     4258.87     4263.69     75.76 o 
  -7   0   4     6573.65     6697.78     85.18 o 
  -6   0   4     1087.00     1151.87     50.80 o 
  -5   0   4      147.84      251.73     22.49 o 
  -4   0   4     3926.70     4470.21    216.32 o 
  -3   0   4     6794.11     5757.68     66.50 o 
  -2   0   4    11016.49     8346.88    122.93 o 
  -1   0   4    21551.68    21878.14    366.31 o 
   0   0   4   138044.58   141723.86    413.33 o 
   1   0   4     8458.98     9378.07     65.89 o 
   2   0   4    46474.51    47405.06    805.04 o 
   3   0   4    27726.61    30309.09    198.43 o 
   4   0   4      943.82      784.66     38.00 o 
   5   0   4     5661.79     5583.34     81.68 o 
   6   0   4       25.55       75.99     48.18 o 
   7   0   4     2290.62     2205.97     70.26 o 
   8   0   4    38343.66    38063.92    679.77 o 
   9   0   4     2369.39     2112.03     69.93 o 
  10   0   4    19178.01    17899.35    861.30 o 
 -13   1   4     1688.95     1955.08    102.59 o 
 -12   1   4     1961.89     2140.65     99.89 o 
 -11   1   4     1714.94     1675.52     88.29 o 
 -10   1   4     3373.99     3479.56    110.25 o 
  -9   1   4    27615.76    26896.07    280.33 o 
  -8   1   4    23421.46    22798.00    236.57 o 
  -7   1   4     8660.47     8332.88    131.86 o 
  -6   1   4    11697.99    10533.11    136.60 o 
  -5   1   4      706.96     1203.46     47.38 o 
  -4   1   4    17499.13    16423.05    142.91 o 
  -3   1   4    28751.04    25948.85    164.30 o 
  -2   1   4    57644.25    50919.60    226.99 o 
  -1   1   4    91858.64    96316.73    375.64 o 
   0   1   4    34781.50    34296.49    169.14 o 
   1   1   4     6753.54     7693.01     84.66 o 
   2   1   4     8283.83     8218.37     99.17 o 
   3   1   4     9117.79    10782.74    127.68 o 
   4   1   4     5875.40     6659.78    112.70 o 
   5   1   4        1.04      119.86     34.73 o 
   6   1   4    12155.51    11920.27    175.71 o 
   7   1   4     3539.51     3152.50    101.05 o 
   8   1   4     1647.93     1568.45     83.52 o 
   9   1   4     6844.19     6305.24    157.65 o 
  10   1   4     4911.62     4304.85    139.67 o 
 -13   2   4     8557.86     8977.31    205.31 o 
 -12   2   4      459.99      483.33     60.29 o 
 -11   2   4     7336.14     7677.07    168.34 o 
 -10   2   4      588.61      591.72     58.59 o 
  -9   2   4    16371.96    15899.22    211.38 o 
  -8   2   4    59801.36    57437.72    380.95 o 
  -7   2   4     6910.39     6914.21    120.66 o 
  -6   2   4     1063.04      891.50     47.39 o 
  -5   2   4     1477.37     1294.35     49.81 o 
  -4   2   4     1205.23     1079.65     42.64 o 
  -3   2   4    15953.89    14347.79    118.86 o 
  -2   2   4    41472.42    37200.52    185.83 o 
  -1   2   4     5882.01     5515.26     66.10 o 
   0   2   4     3326.27     3972.36     57.88 o 
   1   2   4     2668.72     2821.91     53.68 o 
   2   2   4    10739.14     9821.67    108.11 o 
   3   2   4     1927.03     1897.85     57.33 o 
   4   2   4     1728.71     1657.13     60.04 o 
   5   2   4    11124.54    11171.21    157.17 o 
   6   2   4     3270.00     3223.97     94.23 o 
   7   2   4    10013.46     9334.90    167.04 o 
   8   2   4     7750.34     7437.88    159.51 o 
   9   2   4     8892.19     8236.74    175.99 o 
  10   2   4     6614.10     6418.48    166.13 o 
 -13   3   4     2773.80     2793.90    122.44 o 
 -12   3   4      176.78      188.33     52.10 o 
 -11   3   4     3063.64     3392.83    117.03 o 
 -10   3   4     4269.75     4040.76    122.61 o 
  -9   3   4    12506.27    12726.10    187.71 o 
  -8   3   4    27192.02    26310.48    254.30 o 
  -7   3   4     2901.38     2788.37     79.56 o 
  -6   3   4    11753.13    11273.78    140.00 o 
  -5   3   4    23676.36    21869.82    177.30 o 
  -4   3   4     5111.43     4450.30     74.77 o 
  -3   3   4    10306.73     9671.21     97.96 o 
  -2   3   4    12371.83    10407.42     95.66 o 
  -1   3   4    10070.00     9308.62     87.34 o 
   0   3   4    17657.93    17474.27    121.60 o 
   1   3   4    28233.26    25923.06    160.99 o 
   2   3   4    10889.44    11798.35    117.76 o 
   3   3   4    11544.81    11435.54    130.05 o 
   4   3   4     1411.37     1554.26     58.65 o 
   5   3   4    32702.78    34294.39    273.57 o 
   6   3   4     1833.03     1825.11     75.36 o 
   7   3   4     3603.80     3494.30    104.13 o 
   8   3   4     1208.10     1047.25     75.66 o 
   9   3   4     2357.66     1972.42     93.10 o 
  10   3   4     3762.98     3776.38    128.31 o 
 -13   4   4     1546.17     1358.14     94.75 o 
 -12   4   4      478.83      307.57     55.52 o 
 -11   4   4     1075.21     1160.94     79.74 o 
 -10   4   4     3967.83     4248.77    118.49 o 
  -9   4   4     2601.93     2823.36     92.12 o 
  -8   4   4      846.78     1029.43     60.66 o 
  -7   4   4    21364.12    20316.47    203.86 o 
  -6   4   4     1363.07     1430.18     55.24 o 
  -5   4   4    54827.85    51224.28    280.76 o 
  -4   4   4     6691.92     6201.49     87.62 o 
  -3   4   4    41763.09    41896.38    213.69 o 
  -2   4   4    14043.70    12355.62    106.92 o 
  -1   4   4    38727.36    38752.16    189.57 o 
   0   4   4     4851.22     5437.57     70.68 o 
   1   4   4     3834.54     3736.61     64.37 o 
   2   4   4    33217.12    33779.56    206.29 o 
   3   4   4    13248.57    13736.42    143.37 o 
   4   4   4    58796.82    59752.13    338.38 o 
   5   4   4     2209.09     2135.06     73.69 o 
   6   4   4      824.61      910.45     58.27 o 
   7   4   4      237.93      240.10     42.91 o 
   8   4   4      293.01      255.44     49.72 o 
   9   4   4      731.59      812.50     72.22 o 
  10   4   4      139.98      149.16     54.15 o 
 -13   5   4     2407.69     2777.60    119.34 o 
 -12   5   4     1686.56     1783.71     96.46 o 
 -11   5   4     1767.00     1601.55     85.57 o 
 -10   5   4      845.27      891.65     67.80 o 
  -9   5   4     8560.09     8600.14    155.93 o 
  -8   5   4    10578.26    10244.42    158.35 o 
  -7   5   4     5855.64     5951.96    112.97 o 
  -6   5   4     6261.31     6379.69    107.95 o 
  -5   5   4    36418.09    34060.45    226.20 o 
  -4   5   4   101123.58    94821.34    398.59 o 
  -3   5   4   135228.77   133692.36    501.23 o 
  -2   5   4    28339.51    25846.18    162.55 o 
  -1   5   4     6796.86     6562.25     78.45 o 
   0   5   4     5288.31     4956.49     70.69 o 
   1   5   4     6701.80     6885.16     87.61 o 
   2   5   4       25.17      156.30     25.20 o 
   3   5   4    35024.97    36094.98    236.90 o 
   4   5   4    24054.87    24925.22    214.52 o 
   5   5   4    30605.04    30444.81    259.21 o 
   6   5   4    11385.49    11197.30    170.04 o 
   7   5   4      876.13      942.45     62.35 o 
   8   5   4    12306.78    11712.65    200.46 o 
   9   5   4      622.22      595.79     61.32 o 
  10   5   4     1018.03      911.75     78.36 o 
 -12   6   4      726.07      770.92     76.31 o 
 -11   6   4     8696.11     8576.76    177.36 o 
 -10   6   4     2877.15     2941.00    102.35 o 
  -9   6   4     6908.53     7114.41    142.72 o 
  -8   6   4    15110.26    14456.41    188.87 o 
  -7   6   4     1003.29      998.26     55.55 o 
  -6   6   4    14387.72    13901.77    159.20 o 
  -5   6   4     3135.49     3231.73     72.44 o 
  -4   6   4    71586.63    70644.55    328.54 o 
  -3   6   4   164926.11   164072.09    612.55 o 
  -2   6   4    22561.49    22488.40    155.57 o 
  -1   6   4     9650.42     9397.17     97.33 o 
   0   6   4     8594.70     8075.56     92.32 o 
   1   6   4    16852.50    17793.88    144.99 o 
   2   6   4    15215.79    14999.65    141.68 o 
   3   6   4    32420.73    33893.72    233.89 o 
   4   6   4    16401.56    16410.25    176.63 o 
   5   6   4    31518.79    31227.27    263.10 o 
   6   6   4     5436.13     5500.22    121.38 o 
   7   6   4     8133.71     7759.97    154.45 o 
   8   6   4     1568.90     1632.05     84.87 o 
   9   6   4      866.86      659.93     68.14 o 
  10   6   4     1887.25     1602.83     96.81 o 
 -12   7   4     5766.46     5823.35    161.61 o 
 -11   7   4      721.00      694.96     67.45 o 
 -10   7   4     2276.20     2396.80     92.76 o 
  -9   7   4     2029.99     2051.22     82.87 o 
  -8   7   4    13780.33    13241.00    183.46 o 
  -7   7   4     3452.23     3485.35     90.51 o 
  -6   7   4    66512.77    63346.89    357.89 o 
  -5   7   4     8604.70     7838.59    112.01 o 
  -4   7   4    63221.72    60353.20    308.74 o 
  -3   7   4    56523.06    55799.65    272.02 o 
  -2   7   4    64274.72    62178.46    289.56 o 
  -1   7   4    10899.27    10767.04    108.44 o 
   0   7   4     1435.37     1593.44     47.08 o 
   1   7   4     1068.54     1216.16     42.96 o 
   2   7   4    18554.45    19176.20    165.67 o 
   3   7   4     6699.86     6497.78    105.23 o 
   4   7   4    27369.86    28130.24    234.03 o 
   5   7   4     2672.16     2562.85     80.88 o 
   6   7   4     1022.13      974.28     60.32 o 
   7   7   4     2141.06     1836.04     85.60 o 
   8   7   4     3329.61     3377.27    110.56 o 
   9   7   4      886.82      812.22     72.91 o 
  10   7   4      275.05      184.93     62.66 o 
 -12   8   4     4720.18     4498.57    144.77 o 
 -11   8   4      217.29      391.65     55.17 o 
 -10   8   4     2870.93     3235.91    108.15 o 
  -9   8   4     2652.14     2454.63     89.38 o 
  -8   8   4      835.56      907.72     57.92 o 
  -7   8   4     4159.23     4294.52    100.12 o 
  -6   8   4     9768.20     9421.65    136.05 o 
  -5   8   4     8104.80     7980.69    115.00 o 
  -4   8   4     2956.12     2976.77     69.00 o 
  -3   8   4     3218.70     3690.25     71.43 o 
  -2   8   4     4825.48     4862.71     79.46 o 
  -1   8   4    11748.68    12065.13    120.52 o 
   0   8   4    33105.44    34173.34    208.25 o 
   1   8   4     5699.49     5866.54     90.12 o 
   2   8   4     2740.05     2829.82     68.64 o 
   3   8   4    22660.96    23890.90    203.78 o 
   4   8   4      991.03     1070.82     54.87 o 
   5   8   4     7429.83     7546.72    133.58 o 
   6   8   4     2432.66     2510.99     88.35 o 
   7   8   4     3930.50     3602.33    109.60 o 
   8   8   4     3178.28     3007.32    108.50 o 
   9   8   4     1019.03     1011.60     78.03 o 
  10   8   4     7667.00     6874.71    177.48 o 
 -12   9   4     5829.75     6069.45    166.38 o 
 -11   9   4      224.04      252.02     47.68 o 
 -10   9   4     2355.42     2262.77     97.20 o 
  -9   9   4     1775.23     1709.45     80.80 o 
  -8   9   4     2965.50     2987.16     94.19 o 
  -7   9   4      660.79      685.48     47.02 o 
  -6   9   4      408.33      439.76     41.90 o 
  -5   9   4    33399.16    32073.39    237.05 o 
  -4   9   4     3687.47     3323.31     75.20 o 
  -3   9   4    21484.01    20980.27    172.43 o 
  -2   9   4     3300.11     3430.72     70.06 o 
  -1   9   4    19975.10    19448.18    159.43 o 
   0   9   4    12853.15    12851.58    131.21 o 
   1   9   4     9032.47     8665.88    113.08 o 
   2   9   4    13454.11    13292.75    146.96 o 
   3   9   4     6407.11     6522.66    110.62 o 
   4   9   4     6088.82     6008.43    114.31 o 
   5   9   4     3622.10     3630.12     96.98 o 
   6   9   4     8849.26     8718.65    156.25 o 
   7   9   4     1470.40     1494.62     77.71 o 
   8   9   4     1242.80     1156.26     79.74 o 
   9   9   4    10138.38     9456.89    196.95 o 
 -12  10   4     1711.38     1765.92    101.23 o 
 -11  10   4     2059.77     2064.02     98.19 o 
 -10  10   4     4621.42     4828.68    135.24 o 
  -9  10   4     2343.11     2553.84     94.13 o 
  -8  10   4    23682.61    23534.85    255.26 o 
  -7  10   4     7904.69     7278.29    132.94 o 
  -6  10   4     5446.86     4835.28    103.65 o 
  -5  10   4     7943.96     7781.41    120.72 o 
  -4  10   4     5241.58     4627.37     89.67 o 
  -3  10   4     6046.85     5781.01     94.56 o 
  -2  10   4     5677.81     5869.93     93.17 o 
  -1  10   4    14683.54    14717.82    143.82 o 
   0  10   4    18410.71    18180.72    163.04 o 
   1  10   4     8446.23     8204.37    114.67 o 
   2  10   4    11595.76    11314.67    140.07 o 
   3  10   4    22398.13    22622.89    209.97 o 
   4  10   4     1901.98     2056.11     72.98 o 
   5  10   4     3495.56     3625.38     99.01 o 
   6  10   4      488.91      482.67     49.73 o 
   7  10   4     4007.63     3897.11    116.08 o 
   8  10   4     8408.94     7679.31    170.10 o 
   9  10   4     4129.71     3882.58    131.75 o 
 -11  11   4     3802.34     4063.24    133.10 o 
 -10  11   4     2299.92     2366.22     99.57 o 
  -9  11   4     3899.65     4034.95    119.49 o 
  -8  11   4     2210.87     2150.31     85.60 o 
  -7  11   4     8203.42     8105.14    143.90 o 
  -6  11   4     2062.53     2228.98     73.67 o 
  -5  11   4     1901.85     2168.89     69.58 o 
  -4  11   4    26796.05    25862.75    216.57 o 
  -3  11   4     8594.47     8174.86    116.72 o 
  -2  11   4     2870.87     3084.16     72.73 o 
  -1  11   4     8979.00     8665.20    116.45 o 
   0  11   4    34908.55    36522.17    243.08 o 
   1  11   4    13707.28    13357.40    151.03 o 
   2  11   4    44700.67    44444.21    290.37 o 
   3  11   4    19327.24    19715.16    202.02 o 
   4  11   4     1846.20     1795.72     70.25 o 
   5  11   4    13773.04    13408.63    187.43 o 
   6  11   4      123.76       69.81     41.89 o 
   7  11   4     6056.65     5863.01    144.25 o 
   8  11   4     1255.83     1326.63     82.13 o 
   9  11   4     9185.67     8962.17    194.76 o 
 -11  12   4     8466.00     8561.34    190.25 o 
 -10  12   4     1618.81     1758.80     89.30 o 
  -9  12   4    18400.97    17824.44    245.32 o 
  -8  12   4     2032.00     1999.23     85.59 o 
  -7  12   4    11871.00    12105.56    177.22 o 
  -6  12   4     2079.24     2078.45     74.01 o 
  -5  12   4     1533.33     1548.91     61.03 o 
  -4  12   4     1846.62     1948.81     66.17 o 
  -3  12   4    11174.52    11760.88    143.76 o 
  -2  12   4    19710.50    19295.36    183.36 o 
  -1  12   4    68047.75    68815.59    350.75 o 
   0  12   4    31097.42    31771.00    235.19 o 
   1  12   4    11785.55    11390.16    145.52 o 
   2  12   4    21795.71    21946.74    209.74 o 
   3  12   4     1502.84     1683.13     66.48 o 
   4  12   4     2209.07     2081.59     76.40 o 
   5  12   4     1496.66     1633.81     74.65 o 
   6  12   4    10250.22     9810.33    174.84 o 
   7  12   4       72.68      -45.63     45.63 o 
   8  12   4      860.30      801.64     70.52 o 
   9  12   4      919.02      910.33     83.47 o 
 -11  13   4     8378.96     8926.29    198.10 o 
 -10  13   4     4948.73     5196.94    145.83 o 
  -9  13   4     5875.24     5605.13    142.18 o 
  -8  13   4     1460.95     1447.92     74.65 o 
  -7  13   4     8674.38     8172.96    150.40 o 
  -6  13   4     1033.37     1070.04     59.64 o 
  -5  13   4      635.82      592.11     48.38 o 
  -4  13   4     3580.62     3659.33     88.79 o 
  -3  13   4     4782.40     5215.94    101.20 o 
  -2  13   4     6227.59     5872.92    106.47 o 
  -1  13   4    11201.65    11507.96    145.77 o 
   0  13   4    10218.50    10639.31    141.51 o 
   1  13   4    24090.49    23923.57    218.78 o 
   2  13   4    29109.01    29761.08    251.85 o 
   3  13   4       21.23      188.99     37.46 o 
   4  13   4     2027.07     1836.69     75.70 o 
   5  13   4     1609.40     1590.93     77.04 o 
   6  13   4     4449.01     4284.67    120.89 o 
   7  13   4     3387.51     3189.02    113.28 o 
   8  13   4     4807.03     4484.76    141.02 o 
 -10  14   4     9000.92     9459.64    198.20 o 
  -9  14   4     2247.24     2214.02     96.50 o 
  -8  14   4     2015.79     1814.59     85.58 o 
  -7  14   4      497.29      602.58     56.54 o 
  -6  14   4     8019.25     7527.14    143.15 o 
  -5  14   4     4624.99     4317.68    103.19 o 
  -4  14   4     5373.24     4969.79    107.71 o 
  -3  14   4     3612.79     3786.93     90.16 o 
  -2  14   4     2961.17     2898.31     80.56 o 
  -1  14   4      341.95      423.38     38.83 o 
   0  14   4     4465.12     4514.46     97.74 o 
   1  14   4      290.72      336.17     40.19 o 
   2  14   4    11179.61    11570.38    162.09 o 
   3  14   4     7024.29     7175.76    133.82 o 
   4  14   4     4918.91     4986.10    120.27 o 
   5  14   4     1319.97     1319.28     70.89 o 
   6  14   4      832.20      950.87     65.75 o 
   7  14   4      350.67      415.18     55.18 o 
   8  14   4     5852.75     5779.96    158.87 o 
 -10  15   4     8116.07     8272.60    189.52 o 
  -9  15   4      443.60      409.41     56.54 o 
  -8  15   4      384.47      391.69     52.11 o 
  -7  15   4     6663.92     6564.55    140.22 o 
  -6  15   4     6273.64     5971.80    129.96 o 
  -5  15   4    12510.34    12143.77    173.85 o 
  -4  15   4     3673.49     3771.62     97.31 o 
  -3  15   4     7126.84     6915.46    125.31 o 
  -2  15   4     1709.07     1695.97     65.81 o 
  -1  15   4     8383.81     8047.27    131.61 o 
   0  15   4     3456.60     3401.57     90.13 o 
   1  15   4      607.13      609.80     49.74 o 
   2  15   4      460.69      377.42     43.94 o 
   3  15   4      590.94      608.07     55.19 o 
   4  15   4     3854.83     3870.74    109.25 o 
   5  15   4      318.45      316.74     49.38 o 
   6  15   4      723.80      766.84     68.81 o 
   7  15   4     8367.99     7970.57    178.96 o 
 -10  16   4     1587.95     1701.03     95.77 o 
  -9  16   4     2197.04     2280.98    104.67 o 
  -8  16   4     1973.93     1897.94     91.03 o 
  -7  16   4     1121.95      993.31     71.90 o 
  -6  16   4     4087.84     3942.28    112.68 o 
  -5  16   4      873.87      922.67     58.94 o 
  -4  16   4     2460.03     2633.73     85.28 o 
  -3  16   4     5069.94     5268.42    115.52 o 
  -2  16   4    27524.34    26988.53    254.27 o 
  -1  16   4     3702.93     3551.40     93.90 o 
   0  16   4     4019.58     3826.02     98.02 o 
   1  16   4     4196.68     4904.20    112.03 o 
   2  16   4     5408.98     5372.08    121.68 o 
   3  16   4     3539.25     3795.91    108.88 o 
   4  16   4     2011.81     1830.61     82.17 o 
   5  16   4     9418.04     9745.94    181.18 o 
   6  16   4     1662.15     1517.82     86.92 o 
   7  16   4     5225.28     4686.12    143.78 o 
  -9  17   4     1714.98     1928.87     98.16 o 
  -8  17   4     3530.07     3832.36    124.55 o 
  -7  17   4      854.89      904.55     68.14 o 
  -6  17   4    16213.82    15371.31    221.57 o 
  -5  17   4     2081.31     2160.83     84.56 o 
  -4  17   4    18612.24    17525.04    218.96 o 
  -3  17   4     8547.24     8169.20    145.92 o 
  -2  17   4      860.26      707.34     57.24 o 
  -1  17   4     5487.53     5567.09    121.01 o 
   0  17   4     6771.90     6410.79    128.98 o 
   1  17   4     7538.04     7492.83    142.73 o 
   2  17   4     7374.72     7296.00    144.07 o 
   3  17   4     6671.16     6738.58    143.29 o 
   4  17   4    18304.84    18140.25    242.46 o 
   5  17   4       79.56      104.20     45.97 o 
   6  17   4     2125.15     2126.07     97.85 o 
  -9  18   4     1774.25     1735.97    100.55 o 
  -8  18   4      606.65      697.62     68.13 o 
  -7  18   4     3540.29     3305.93    113.63 o 
  -6  18   4     6245.28     5798.89    141.52 o 
  -5  18   4     9447.15     9071.24    166.15 o 
  -4  18   4      500.53      543.98     53.14 o 
  -3  18   4     3611.48     3491.87    102.40 o 
  -2  18   4     4490.14     4600.29    115.10 o 
  -1  18   4     6092.47     6206.45    132.32 o 
   0  18   4     1244.70     1078.63     64.75 o 
   1  18   4     6942.60     7175.36    144.70 o 
   2  18   4     8811.01     8772.53    163.69 o 
   3  18   4      677.41      772.62     65.75 o 
   4  18   4     2610.93     2739.02    103.00 o 
   5  18   4     7310.23     7223.54    165.86 o 
   6  18   4      924.01      873.88     77.34 o 
  -8  19   4      168.24      107.95     48.36 o 
  -7  19   4      755.60      738.22     65.41 o 
  -6  19   4     6566.36     6502.15    154.18 o 
  -5  19   4     7061.45     6795.52    151.85 o 
  -4  19   4     5641.87     5257.14    130.20 o 
  -3  19   4     1536.28     1419.99     71.92 o 
  -2  19   4     1197.83     1050.62     63.73 o 
  -1  19   4     4508.42     4254.88    115.43 o 
   0  19   4     1399.36     1411.69     71.57 o 
   1  19   4     6352.02     6582.04    142.91 o 
   2  19   4     2003.42     2017.00     85.24 o 
   3  19   4     6178.36     6096.21    146.29 o 
   4  19   4      897.52      899.44     73.59 o 
   5  19   4     5635.56     5244.08    148.26 o 
  -7  20   4     2076.96     2121.87     96.82 o 
  -6  20   4      426.98      356.27     52.11 o 
  -5  20   4     6401.98     6207.06    150.06 o 
  -4  20   4      673.72      586.95     58.25 o 
  -3  20   4      649.65      595.12     55.87 o 
  -2  20   4      846.42      797.23     63.71 o 
  -1  20   4     5618.93     5492.62    132.92 o 
   0  20   4     3659.65     3813.22    113.65 o 
   1  20   4     7551.58     7757.91    161.12 o 
   2  20   4    11893.80    12313.54    205.77 o 
   3  20   4      923.98      748.86     69.50 o 
   4  20   4     4527.30     4199.21    131.10 o 
  -6  21   4     3382.98     3419.87    121.46 o 
  -5  21   4     6733.51     6774.29    158.96 o 
  -4  21   4      144.52      112.72     45.29 o 
  -3  21   4     1795.87     1797.81     86.58 o 
  -2  21   4     1404.10     1475.34     80.09 o 
  -1  21   4     1444.16     1391.19     76.34 o 
   0  21   4      396.96      417.23     53.81 o 
   1  21   4    12338.99    11906.17    204.43 o 
   2  21   4     1160.00     1174.21     73.26 o 
   3  21   4     7379.06     7395.69    170.97 o 
   4  21   4     1531.90     1461.72     89.97 o 
  -5  22   4     2791.94     2816.39    110.50 o 
  -4  22   4      817.59      756.64     70.52 o 
  -3  22   4      217.52      368.48     49.38 o 
  -2  22   4     2360.19     2293.45     97.86 o 
  -1  22   4     4721.06     4468.57    130.43 o 
   0  22   4     3730.82     3993.33    123.87 o 
   1  22   4     2094.75     2139.99     97.85 o 
   2  22   4     2937.87     2980.03    113.92 o 
  -3  23   4     4878.71     4595.19    138.29 o 
  -2  23   4     2828.74     2873.76    114.60 o 
  -1  23   4     3898.34     3844.00    125.93 o 
   0  23   4     3971.98     4113.05    132.07 o 
  -4 -22   5      260.18      277.90     55.51 o 
  -3 -22   5     2599.30     2582.21    112.54 o 
  -2 -22   5     2360.51     2520.50    103.66 o 
  -1 -22   5     2496.78     2375.09    105.37 o 
   0 -22   5     7414.98     7379.68    173.71 o 
   1 -22   5     3253.25     3437.33    120.42 o 
  -6 -21   5      483.42      430.53     63.35 o 
  -5 -21   5      265.28      256.11     52.11 o 
  -4 -21   5    11477.91    12007.23    208.07 o 
  -3 -21   5    11607.14    11047.64    218.39 o 
  -2 -21   5      134.30      125.66     45.63 o 
  -1 -21   5    13012.76    13541.61    220.98 o 
   0 -21   5      796.79      880.30     73.59 o 
   1 -21   5     5565.22     5681.06    147.58 o 
   2 -21   5     2469.14     2508.37    105.37 o 
   3 -21   5      739.67      785.89     74.26 o 
  -7 -20   5     1822.62     1494.70     91.69 o 
  -6 -20   5     2257.63     2286.14    100.24 o 
  -5 -20   5     2990.80     2644.69    112.57 o 
  -4 -20   5      401.66      373.64     53.47 o 
  -3 -20   5     2426.99     2320.64     96.85 o 
  -2 -20   5     1858.18     2010.31     87.61 o 
  -1 -20   5      708.08      761.38     66.09 o 
   0 -20   5      116.62       88.88     43.25 o 
   1 -20   5       54.96       72.87     43.59 o 
   2 -20   5     4577.23     4657.82    134.87 o 
   3 -20   5     3311.17     3560.05    121.11 o 
   4 -20   5       16.17      103.18     45.97 o 
  -8 -19   5     5665.07     4980.21    168.07 o 
  -7 -19   5     1566.26     1290.02     95.43 o 
  -6 -19   5     2724.39     2483.67     99.59 o 
  -5 -19   5      265.59      234.65     49.72 o 
  -4 -19   5     4109.34     4129.08    119.14 o 
  -3 -19   5     1859.91     1760.49     83.87 o 
  -2 -19   5     1580.47     1701.22     76.69 o 
  -1 -19   5     6223.90     6303.19    144.61 o 
   0 -19   5     2933.38     3044.37    101.66 o 
   1 -19   5     1990.49     1987.66     86.94 o 
   2 -19   5    12734.82    13648.07    216.18 o 
   3 -19   5     1483.78     1687.71     85.54 o 
   4 -19   5     3097.85     3003.92    112.57 o 
   5 -19   5      897.85      870.79     76.31 o 
  -8 -18   5     2702.21     2878.44    113.23 o 
  -7 -18   5     3313.37     2837.67    123.85 o 
  -6 -18   5      298.70      344.67     51.43 o 
  -5 -18   5    12522.48    11231.35    284.17 o 
  -4 -18   5     3324.33     3421.00    104.76 o 
  -3 -18   5      965.86      829.68     62.01 o 
  -2 -18   5     1889.15     2023.48     80.12 o 
  -1 -18   5      407.18      495.58     47.68 o 
   0 -18   5     5772.74     6063.84    133.98 o 
   1 -18   5    11867.94    12761.73    196.26 o 
   2 -18   5     6620.44     6973.63    152.50 o 
   3 -18   5      848.30     1024.12     74.61 o 
   4 -18   5      349.16      495.55     54.15 o 
   5 -18   5     3557.27     3618.85    123.86 o 
  -9 -17   5     2894.17     2593.22    119.72 o 
  -8 -17   5     1780.95     1913.33     92.04 o 
  -7 -17   5       78.07      109.31     45.29 o 
  -6 -17   5      379.54      450.95     52.79 o 
  -5 -17   5    16808.53    14966.60    302.60 o 
  -4 -17   5     6392.64     6278.31    134.40 o 
  -3 -17   5     5591.98     5688.45    129.89 o 
  -2 -17   5     1710.86     1854.24     75.68 o 
  -1 -17   5      448.88      479.59     47.01 o 
   0 -17   5     9677.80    10176.56    167.26 o 
   1 -17   5     4763.49     5033.08    124.00 o 
   2 -17   5    10114.02    10292.39    176.86 o 
   3 -17   5     1082.45     1165.70     75.31 o 
   4 -17   5     4151.88     4543.36    128.70 o 
   5 -17   5    10205.22    10536.46    197.65 o 
   6 -17   5      523.85      489.47     63.01 o 
 -10 -16   5      712.00      564.80     73.24 o 
  -9 -16   5     4541.99     3911.99    158.42 o 
  -8 -16   5     7980.12     8347.90    174.51 o 
  -7 -16   5      705.03      686.45     61.66 o 
  -6 -16   5    22845.31    23086.72    261.62 o 
  -5 -16   5     2734.93     2650.73    102.34 o 
  -4 -16   5    12699.28    13552.80    186.19 o 
  -3 -16   5    18382.95    17366.95    220.07 o 
  -2 -16   5     6232.21     6606.44    127.24 o 
  -1 -16   5     2582.77     2576.67     84.95 o 
   0 -16   5     1803.52     2123.78     77.40 o 
   1 -16   5     9118.13     9673.07    162.08 o 
   2 -16   5     9604.08     9718.01    165.87 o 
   3 -16   5     4997.54     5462.89    131.18 o 
   4 -16   5     1933.31     2046.93     90.69 o 
   5 -16   5     1431.43     1551.70     83.50 o 
   6 -16   5      138.54      134.85     46.99 o 
 -10 -15   5     1180.25     1288.70     83.14 o 
  -9 -15   5     3936.95     3879.09    143.01 o 
  -8 -15   5     6690.77     6819.68    154.56 o 
  -7 -15   5     1684.81     1585.49     79.77 o 
  -6 -15   5     7854.12     7836.10    149.26 o 
  -5 -15   5    13978.53    12841.85    235.90 o 
  -4 -15   5     6495.79     6718.66    127.61 o 
  -3 -15   5     5190.03     4953.79    113.49 o 
  -2 -15   5      293.90      330.71     39.85 o 
  -1 -15   5     2117.48     2156.16     75.37 o 
   0 -15   5     7556.21     7567.40    134.91 o 
   1 -15   5      763.74      781.23     52.13 o 
   2 -15   5     7385.75     7530.36    142.04 o 
   3 -15   5    16517.52    17581.10    222.41 o 
   4 -15   5    12354.15    12887.76    199.41 o 
   5 -15   5     1345.22     1378.19     78.04 o 
   6 -15   5     1629.87     1945.19     88.96 o 
   7 -15   5      146.58      155.29     50.06 o 
 -11 -14   5     9646.31     9225.65    218.76 o 
 -10 -14   5     1036.95     1227.28     86.88 o 
  -9 -14   5      463.83      555.20     61.31 o 
  -8 -14   5     1190.46     1214.87     72.24 o 
  -7 -14   5      105.94       46.31     37.46 o 
  -6 -14   5     1505.42     1481.12     68.86 o 
  -5 -14   5     4223.02     3802.07    110.33 o 
  -4 -14   5     6003.17     5856.94    116.65 o 
  -3 -14   5    14413.16    13804.69    188.00 o 
  -2 -14   5    11875.95    12245.42    160.16 o 
  -1 -14   5    11170.01    11485.55    158.70 o 
   0 -14   5     1792.92     1756.43     68.20 o 
   1 -14   5     1086.45     1184.26     59.64 o 
   2 -14   5     5618.43     5743.71    120.35 o 
   3 -14   5     2409.01     2571.81     89.37 o 
   4 -14   5     4462.95     4495.19    119.19 o 
   5 -14   5    12835.66    13234.92    205.63 o 
   6 -14   5     1779.18     1742.93     88.63 o 
   7 -14   5      269.66      370.54     54.49 o 
 -11 -13   5     3184.23     3321.27    131.34 o 
 -10 -13   5      426.14      407.70     57.90 o 
  -9 -13   5      912.85      937.98     74.62 o 
  -8 -13   5     3446.08     3278.47    104.78 o 
  -7 -13   5     2595.66     2433.31     92.45 o 
  -6 -13   5     1862.50     1786.06     72.97 o 
  -5 -13   5     3021.97     2708.27     96.25 o 
  -4 -13   5    32514.67    33619.95    267.18 o 
  -3 -13   5    11698.82    11502.80    163.29 o 
  -2 -13   5     1499.23     1773.22     63.76 o 
  -1 -13   5     7904.26     8146.55    129.21 o 
   0 -13   5     1719.69     1842.04     66.49 o 
   1 -13   5    24598.65    25472.29    233.93 o 
   2 -13   5     3534.56     3778.94     95.26 o 
   3 -13   5     4909.43     5258.13    115.84 o 
   4 -13   5     9794.71    10083.62    166.26 o 
   5 -13   5     4554.38     4458.64    121.58 o 
   6 -13   5     3600.04     3729.11    116.72 o 
   7 -13   5     6435.63     6457.71    157.91 o 
   8 -13   5     1195.43     1204.19     89.27 o 
 -11 -12   5      589.18      581.46     69.83 o 
 -10 -12   5     7755.24     7837.07    175.51 o 
  -9 -12   5     4216.11     4207.58    125.31 o 
  -8 -12   5     7237.35     7890.37    153.65 o 
  -7 -12   5    12196.70    11313.84    203.01 o 
  -6 -12   5     1380.42     1271.12     62.72 o 
  -5 -12   5    21066.93    18897.40    278.03 o 
  -4 -12   5     2286.53     2270.13     72.67 o 
  -3 -12   5    35498.02    34689.04    306.25 o 
  -2 -12   5      540.12      574.38     44.29 o 
  -1 -12   5     8730.54     8991.72    131.07 o 
   0 -12   5     9942.56    10251.35    140.80 o 
   1 -12   5     1105.51     1235.16     57.94 o 
   2 -12   5     8195.18     8393.58    135.72 o 
   3 -12   5     3767.20     4009.99    101.42 o 
   4 -12   5     2823.52     2927.15     92.81 o 
   5 -12   5     6231.39     6198.31    137.12 o 
   6 -12   5      196.73      132.82     47.34 o 
   7 -12   5     9318.70     9243.91    186.28 o 
   8 -12   5     3525.70     3416.78    121.13 o 
 -12 -11   5      823.42      965.81     86.19 o 
 -11 -11   5    12346.66    13033.86    231.86 o 
 -10 -11   5     1647.26     2032.24     95.44 o 
  -9 -11   5     6885.47     6666.48    155.30 o 
  -8 -11   5     3235.89     3224.85     99.32 o 
  -7 -11   5     1845.40     1789.84     75.36 o 
  -6 -11   5      421.93      472.79     42.92 o 
  -5 -11   5     2986.62     2767.49     85.00 o 
  -4 -11   5     4913.13     4977.98     98.49 o 
  -3 -11   5    13998.63    13459.59    167.59 o 
  -2 -11   5    41033.48    42257.29    270.93 o 
  -1 -11   5    31975.78    33308.53    244.60 o 
   0 -11   5     9196.04     9742.47    130.81 o 
   1 -11   5     9682.52    10285.07    139.07 o 
   2 -11   5    13833.62    14280.65    170.48 o 
   3 -11   5     8731.33     9149.49    143.99 o 
   4 -11   5      401.02      348.11     43.26 o 
   5 -11   5    14944.77    15433.07    208.82 o 
   6 -11   5    23819.55    23622.69    275.56 o 
   7 -11   5     6945.25     6903.53    157.99 o 
   8 -11   5     2100.33     2102.52     99.89 o 
 -12 -10   5     4706.52     4762.54    153.64 o 
 -11 -10   5      747.80      708.59     68.13 o 
 -10 -10   5    12837.53    13214.12    216.61 o 
  -9 -10   5    18284.44    17956.34    256.81 o 
  -8 -10   5     2485.24     2580.97     89.38 o 
  -7 -10   5      101.61       85.48     36.44 o 
  -6 -10   5     5907.27     5787.26    112.58 o 
  -5 -10   5     8558.06     7733.25    134.83 o 
  -4 -10   5    11242.53    11096.75    139.00 o 
  -3 -10   5    18639.76    18652.11    196.86 o 
  -2 -10   5     2954.36     3036.64     72.06 o 
  -1 -10   5     8147.35     8291.54    114.98 o 
   0 -10   5    13372.81    13652.82    148.63 o 
   1 -10   5      439.46      462.61     39.52 o 
   2 -10   5    11012.86    11265.58    147.12 o 
   3 -10   5     1800.50     1826.81     67.52 o 
   4 -10   5     1434.10     1566.71     67.15 o 
   5 -10   5     3947.07     3724.39    103.46 o 
   6 -10   5     5508.55     5402.20    131.24 o 
   7 -10   5    14060.09    14046.81    220.52 o 
   8 -10   5     1021.08      964.24     79.73 o 
   9 -10   5     5548.45     5641.04    157.81 o 
 -12  -9   5      433.68      491.83     64.03 o 
 -11  -9   5       71.71      169.92     47.67 o 
 -10  -9   5     7722.88     8161.20    169.40 o 
  -9  -9   5    12860.64    13149.72    209.90 o 
  -8  -9   5      101.92       34.05     39.50 o 
  -7  -9   5     2012.62     1932.13     72.99 o 
  -6  -9   5      407.15      461.90     43.94 o 
  -5  -9   5    10996.49    10838.74    151.34 o 
  -4  -9   5     6309.35     6234.19    101.76 o 
  -3  -9   5    12913.29    12208.54    141.79 o 
  -2  -9   5     4406.36     4400.84     81.07 o 
  -1  -9   5     5012.61     5003.88     87.63 o 
   0  -9   5      730.45      804.89     40.55 o 
   1  -9   5     3795.23     4254.20     84.76 o 
   2  -9   5     9719.60    10052.78    135.34 o 
   3  -9   5     9629.11     9970.61    143.83 o 
   4  -9   5     3720.67     3958.41     98.01 o 
   5  -9   5      459.33      481.99     45.98 o 
   6  -9   5     8425.78     8312.85    158.56 o 
   7  -9   5     7780.73     7677.86    162.89 o 
   8  -9   5     3200.56     3202.88    113.61 o 
   9  -9   5      336.59      384.17     60.96 o 
 -12  -8   5      661.95      659.49     71.54 o 
 -11  -8   5     2293.74     2506.00    101.62 o 
 -10  -8   5       38.66      130.08     42.57 o 
  -9  -8   5     1244.25     1453.24     75.32 o 
  -8  -8   5    16845.88    17062.50    209.00 o 
  -7  -8   5      247.06      271.79     38.83 o 
  -6  -8   5    85571.77    84553.99    429.71 o 
  -5  -8   5     6936.32     6846.59    110.72 o 
  -4  -8   5     7670.31     8094.79    112.23 o 
  -3  -8   5     3424.63     3368.56     71.09 o 
  -2  -8   5     2074.47     2435.85     59.73 o 
  -1  -8   5    11409.53    11644.11    125.85 o 
   0  -8   5     4709.62     4808.31     83.50 o 
   1  -8   5     7140.46     7242.53    104.95 o 
   2  -8   5     3888.35     4092.64     85.78 o 
   3  -8   5    14380.68    15423.83    172.04 o 
   4  -8   5    12530.74    12414.76    165.78 o 
   5  -8   5      532.88      618.28     51.10 o 
   6  -8   5     9363.39     9390.53    165.88 o 
   7  -8   5     3930.18     4122.51    118.80 o 
   8  -8   5      580.64      511.63     60.29 o 
   9  -8   5     4051.03     3841.73    131.40 o 
 -12  -7   5     5768.30     5676.52    163.66 o 
 -11  -7   5      374.81      418.25     54.84 o 
 -10  -7   5     7188.97     7531.55    158.42 o 
  -9  -7   5     5872.59     5482.32    130.63 o 
  -8  -7   5     8520.75     8565.53    148.08 o 
  -7  -7   5    11012.04    11011.26    159.14 o 
  -6  -7   5    13139.42    12939.81    158.54 o 
  -5  -7   5     8890.21     8791.17    124.71 o 
  -4  -7   5     8232.26     8062.57    108.91 o 
  -3  -7   5     8466.79     8610.24    110.71 o 
  -2  -7   5    37933.76    37389.03    220.39 o 
  -1  -7   5    42782.43    42431.93    238.65 o 
   0  -7   5    10294.76    10616.22    118.50 o 
   1  -7   5      988.40     1018.19     43.97 o 
   2  -7   5       11.59       16.00     26.90 o 
   3  -7   5    19215.00    20164.22    193.64 o 
   4  -7   5     9876.32    10314.18    148.31 o 
   5  -7   5      663.94      657.19     53.49 o 
   6  -7   5     9862.86     9479.34    165.61 o 
   7  -7   5     3028.55     3093.59    104.40 o 
   8  -7   5     2114.00     2118.03     95.13 o 
   9  -7   5     5846.11     5821.65    155.12 o 
 -13  -6   5      738.81      851.30     84.82 o 
 -12  -6   5      763.72      809.77     72.22 o 
 -11  -6   5     4377.68     4511.38    131.80 o 
 -10  -6   5     1456.41     1278.54     77.37 o 
  -9  -6   5     2920.30     3029.95     99.30 o 
  -8  -6   5     2912.31     3066.34     91.81 o 
  -7  -6   5    55073.99    55245.72    364.83 o 
  -6  -6   5     2944.26     2844.54     77.52 o 
  -5  -6   5     8021.39     7517.86    112.29 o 
  -4  -6   5    11922.78    12186.27    130.12 o 
  -3  -6   5     4768.21     4866.47     80.14 o 
  -2  -6   5     3466.99     3213.77     63.61 o 
  -1  -6   5     3244.08     3507.17     65.30 o 
   0  -6   5     4696.23     5224.47     80.47 o 
   1  -6   5    22938.40    23716.54    179.82 o 
   2  -6   5    40875.01    42262.14    259.17 o 
   3  -6   5    13265.73    13872.12    156.85 o 
   4  -6   5    28629.42    29525.63    246.57 o 
   5  -6   5     3689.81     3529.71     95.62 o 
   6  -6   5     5168.95     5073.73    120.31 o 
   7  -6   5     3600.71     3708.57    111.27 o 
   8  -6   5     5376.20     5205.08    139.05 o 
   9  -6   5     1571.65     1492.49     89.30 o 
 -13  -5   5     2094.97     2092.90    109.09 o 
 -12  -5   5      195.77      129.07     55.51 o 
 -11  -5   5      855.11     1085.82     79.38 o 
 -10  -5   5      690.18      826.48     67.79 o 
  -9  -5   5     2034.73     2182.97     84.58 o 
  -8  -5   5      554.35      579.82     53.49 o 
  -7  -5   5     7864.97     8111.89    134.08 o 
  -6  -5   5    20595.31    20340.11    192.83 o 
  -5  -5   5    17980.48    17691.43    168.04 o 
  -4  -5   5    13188.51    12728.86    131.09 o 
  -3  -5   5      428.62      458.59     31.34 o 
  -2  -5   5       80.00      268.35     25.54 o 
  -1  -5   5    16191.39    17980.71    140.15 o 
   0  -5   5    32098.12    34467.71    200.78 o 
   1  -5   5    41812.14    43457.62    241.22 o 
   2  -5   5    48117.30    50731.44    278.92 o 
   3  -5   5    23478.77    24273.37    204.37 o 
   4  -5   5    28808.13    30379.79    249.19 o 
   5  -5   5     3949.24     3935.42    100.43 o 
   6  -5   5     2696.69     2673.20     91.10 o 
   7  -5   5     1749.76     1879.48     82.50 o 
   8  -5   5      553.14      583.51     59.95 o 
   9  -5   5     7011.82     6903.35    168.57 o 
 -13  -4   5      180.91      155.63     57.89 o 
 -12  -4   5     5042.96     4888.31    148.58 o 
 -11  -4   5     7386.49     7788.51    169.02 o 
 -10  -4   5     1339.64     1321.76     73.28 o 
  -9  -4   5    10685.08    10385.78    174.04 o 
  -8  -4   5     4425.51     4429.03    106.97 o 
  -7  -4   5     9481.73     9215.34    141.86 o 
  -6  -4   5    22760.42    21330.17    195.79 o 
  -5  -4   5     1472.73     1230.64     48.78 o 
  -4  -4   5    16771.53    16403.73    146.70 o 
  -3  -4   5    13151.57    13815.70    126.15 o 
  -2  -4   5     8241.32     7701.57     90.25 o 
  -1  -4   5     6452.92     7094.78     85.55 o 
   0  -4   5     9232.28     9828.87    103.06 o 
   1  -4   5    44397.94    44518.61    240.58 o 
   2  -4   5     9279.39     9803.68    117.99 o 
   3  -4   5     5480.09     5647.63     99.63 o 
   4  -4   5     2497.32     2709.05     76.45 o 
   5  -4   5     7630.39     7473.50    133.96 o 
   6  -4   5     1650.79     1739.78     73.64 o 
   7  -4   5     2964.68     3194.35    104.07 o 
   8  -4   5     2568.43     2653.18    101.64 o 
   9  -4   5     4217.04     4155.45    132.45 o 
  10  -4   5     2260.51     2110.80    106.38 o 
 -13  -3   5     4574.46     4972.91    155.34 o 
 -12  -3   5     6267.90     6778.14    172.27 o 
 -11  -3   5    10913.02    11184.76    200.96 o 
 -10  -3   5     2623.85     2871.42     99.96 o 
  -9  -3   5     1665.74     1628.39     76.03 o 
  -8  -3   5     1369.98     1495.92     68.18 o 
  -7  -3   5    10556.41    10373.16    147.52 o 
  -6  -3   5     3947.83     3493.79     82.40 o 
  -5  -3   5     4392.72     4005.25     80.43 o 
  -4  -3   5     2697.81     2727.56     62.19 o 
  -3  -3   5    16921.67    16740.12    139.10 o 
  -2  -3   5    11855.88    10895.64    106.02 o 
  -1  -3   5    47126.69    46920.51    224.22 o 
   0  -3   5     8287.33     8930.39     95.75 o 
   1  -3   5    40059.30    43667.07    232.66 o 
   2  -3   5     9419.88     9514.46    115.29 o 
   3  -3   5      838.90     1010.15     46.69 o 
   4  -3   5    18750.44    18670.31    192.88 o 
   5  -3   5    10111.55    10524.25    157.59 o 
   6  -3   5     4981.80     5158.20    121.33 o 
   7  -3   5     3981.02     3947.13    115.75 o 
   8  -3   5     3174.83     3095.07    109.53 o 
   9  -3   5     1570.34     1509.56     86.23 o 
  10  -3   5      273.62      210.47     57.56 o 
 -13  -2   5     7514.80     7874.46    193.22 o 
 -12  -2   5     8129.23     8265.93    191.29 o 
 -11  -2   5     2889.56     3307.89    114.97 o 
 -10  -2   5     3133.50     3454.71    108.52 o 
  -9  -2   5     1297.66     1397.52     71.92 o 
  -8  -2   5    11489.95    11743.22    168.49 o 
  -7  -2   5    19529.67    18666.18    198.37 o 
  -6  -2   5     8357.06     7958.23    120.58 o 
  -5  -2   5     4711.60     4585.62     86.29 o 
  -4  -2   5    37412.70    33922.78    213.28 o 
  -3  -2   5     2688.84     2440.55     55.38 o 
  -2  -2   5    23722.45    22334.65    150.63 o 
  -1  -2   5    18192.71    17609.94    129.80 o 
   0  -2   5    12079.99    12350.06    110.49 o 
   1  -2   5    12873.02    13306.63    123.24 o 
   2  -2   5    29581.14    30346.09    205.22 o 
   3  -2   5    12306.16    12517.37    144.13 o 
   4  -2   5    17772.96    18197.73    189.98 o 
   5  -2   5    12265.32    12515.57    172.67 o 
   6  -2   5     2541.55     2629.73     89.04 o 
   7  -2   5     3021.52     3067.98    103.05 o 
   8  -2   5      152.14      217.27     45.97 o 
   9  -2   5     3242.71     3318.28    118.39 o 
  10  -2   5     2826.07     2829.41    115.96 o 
 -13  -1   5      188.23      251.67     60.28 o 
 -12  -1   5     8682.15     9035.27    198.20 o 
 -11  -1   5     5196.74     5375.97    143.51 o 
 -10  -1   5    15916.52    16072.74    225.56 o 
  -9  -1   5     8955.28     8900.69    161.84 o 
  -8  -1   5     3499.68     3515.49     97.00 o 
  -7  -1   5     2803.17     2794.62     82.29 o 
  -6  -1   5    21133.17    20963.30    194.65 o 
  -5  -1   5    19201.90    18459.51    170.02 o 
  -4  -1   5    30531.46    26919.25    191.42 o 
  -3  -1   5    28120.19    26980.05    177.32 o 
  -2  -1   5    28166.55    26105.98    164.54 o 
  -1  -1   5     4585.57     5629.60     74.42 o 
   0  -1   5     6237.85     6343.54     79.03 o 
   1  -1   5     6928.55     6849.14     88.31 o 
   2  -1   5      450.07      509.34     34.41 o 
   3  -1   5     2400.66     2616.23     68.96 o 
   4  -1   5     1025.99     1318.37     58.62 o 
   5  -1   5     1817.53     1947.64     74.69 o 
   6  -1   5    11120.35    15857.12    208.43 o 
   7  -1   5     9520.18     9939.09    177.55 o 
   8  -1   5     1358.41     1428.35     81.11 o 
   9  -1   5     3041.22     3013.26    113.60 o 
  10  -1   5     2967.62     2774.05    117.33 o 
 -13   0   5     3901.31     3772.67    294.01 o 
 -12   0   5     1673.36     2158.48     73.75 o 
 -11   0   5     3966.81     3910.57    129.05 o 
 -10   0   5     1302.48     1496.38     55.91 o 
  -9   0   5     2463.99     2349.22     62.60 o 
  -8   0   5     3866.93     3879.37     81.48 o 
  -7   0   5      513.74      515.24     33.85 o 
  -6   0   5    25772.76    24557.55    235.14 o 
  -5   0   5    27247.87    25392.57    225.09 o 
  -4   0   5     6479.02     6602.29     68.63 o 
  -3   0   5     4219.76     4724.67    137.76 o 
  -2   0   5    27376.60    21974.79    181.80 o 
  -1   0   5    33353.07    26738.19    117.08 o 
   0   0   5     2461.01     2371.51     36.13 o 
   1   0   5     1092.64      853.41     40.24 o 
   2   0   5      447.00      623.06     39.01 o 
   3   0   5    15206.81    14525.60    113.35 o 
   4   0   5    19664.37    20553.79    203.68 o 
   5   0   5     1342.00     1490.89     72.95 o 
   6   0   5     5016.78     4695.42     84.22 o 
   7   0   5    20135.20    19657.16    177.36 o 
   8   0   5     5340.84     4859.46     96.28 o 
   9   0   5     5981.62     5864.19    308.25 o 
  10   0   5     1315.82     1532.27     65.14 o 
 -13   1   5      150.19      174.02     58.23 o 
 -12   1   5     9115.44     9817.31    199.28 o 
 -11   1   5     4845.20     4504.68    132.88 o 
 -10   1   5    16801.22    16298.03    231.21 o 
  -9   1   5     8634.68     8485.07    156.32 o 
  -8   1   5     3570.13     3731.57    100.42 o 
  -7   1   5     2841.22     2897.16     81.61 o 
  -6   1   5    20952.45    20716.37    193.22 o 
  -5   1   5    18712.25    17517.52    166.44 o 
  -4   1   5    31571.46    27180.01    191.67 o 
  -3   1   5    27843.15    25952.97    175.83 o 
  -2   1   5    29133.36    26851.89    167.62 o 
  -1   1   5     4078.51     4610.49     68.19 o 
   0   1   5     6113.71     6177.16     78.33 o 
   1   1   5     7184.07     7098.90     89.03 o 
   2   1   5      294.29      358.69     31.00 o 
   3   1   5     2288.02     2338.77     66.56 o 
   4   1   5     1040.93     1215.11     57.60 o 
   5   1   5     1792.52     1910.42     75.37 o 
   6   1   5    11061.91    13219.75    192.28 o 
   7   1   5     9759.13     9387.41    172.78 o 
   8   1   5     1107.62     1008.30     77.01 o 
   9   1   5     2934.37     2564.50    108.82 o 
  10   1   5     2786.38     2332.45    111.52 o 
 -13   2   5     7620.30     7119.45    189.13 o 
 -12   2   5     8413.37     8674.64    192.35 o 
 -11   2   5     2960.32     2777.52    111.22 o 
 -10   2   5     3079.50     3061.10    104.08 o 
  -9   2   5     1226.99     1193.96     68.17 o 
  -8   2   5    10529.75    10398.96    159.07 o 
  -7   2   5    19647.18    18910.63    198.74 o 
  -6   2   5     7418.68     7066.28    112.57 o 
  -5   2   5     4958.91     4781.88     88.03 o 
  -4   2   5    37146.41    32651.78    208.21 o 
  -3   2   5     2576.16     2229.93     53.32 o 
  -2   2   5    23621.07    21799.85    148.50 o 
  -1   2   5    18091.13    16514.87    126.63 o 
   0   2   5    12180.64    12053.52    109.47 o 
   1   2   5    12715.11    12913.23    120.44 o 
   2   2   5    31565.43    31737.80    209.54 o 
   3   2   5    11389.58    11421.00    137.45 o 
   4   2   5    16799.85    16405.46    181.52 o 
   5   2   5    11307.64    10929.61    161.88 o 
   6   2   5     2347.57     2273.55     85.96 o 
   7   2   5     3196.12     3066.64    103.40 o 
   8   2   5      235.61      289.82     50.40 o 
   9   2   5     3368.30     2968.11    113.62 o 
  10   2   5     3290.57     2579.75    116.67 o 
 -13   3   5     4600.32     4654.11    151.24 o 
 -12   3   5     5851.82     6103.57    160.61 o 
 -11   3   5    10804.15    10608.57    196.83 o 
 -10   3   5     2898.47     3286.55    105.09 o 
  -9   3   5     1412.31     1502.97     72.95 o 
  -8   3   5      995.18      988.67     57.60 o 
  -7   3   5    10051.37     9325.13    140.24 o 
  -6   3   5     3933.96     3455.45     81.38 o 
  -5   3   5     4459.46     4052.45     81.47 o 
  -4   3   5     2488.27     2594.27     61.83 o 
  -3   3   5    17034.56    16363.68    136.68 o 
  -2   3   5    12976.03    11808.82    110.01 o 
  -1   3   5    46400.91    44406.14    221.10 o 
   0   3   5     8739.87     8979.31     96.50 o 
   1   3   5    39171.67    41689.56    224.57 o 
   2   3   5     9915.15    10005.20    117.42 o 
   3   3   5     1016.84     1051.91     49.43 o 
   4   3   5    18342.41    18640.76    191.77 o 
   5   3   5     9517.81     9427.57    150.31 o 
   6   3   5     5184.35     5061.22    120.33 o 
   7   3   5     3786.36     3711.38    110.96 o 
   8   3   5     2954.67     2591.09    102.01 o 
   9   3   5     1647.33     1534.85     87.94 o 
  10   3   5      271.68      256.79     54.83 o 
 -13   4   5      200.82      326.25     58.58 o 
 -12   4   5     4799.54     4841.83    142.07 o 
 -11   4   5     7428.47     7584.80    166.29 o 
 -10   4   5     1463.76     1589.11     78.06 o 
  -9   4   5    10242.02    10413.56    171.58 o 
  -8   4   5     4694.71     4512.40    107.00 o 
  -7   4   5     8975.46     8623.67    134.93 o 
  -6   4   5    22882.84    21505.20    195.81 o 
  -5   4   5     1110.12      918.17     44.66 o 
  -4   4   5    16746.80    16015.99    144.61 o 
  -3   4   5    12808.78    12666.37    120.89 o 
  -2   4   5     8154.88     7686.87     89.89 o 
  -1   4   5     6706.18     6831.91     85.93 o 
   0   4   5     9159.97     9415.40    101.33 o 
   1   4   5    43390.76    42167.00    231.00 o 
   2   4   5     9669.01     9766.17    118.04 o 
   3   4   5     5343.07     5442.51     97.22 o 
   4   4   5     2355.10     2415.92     73.71 o 
   5   4   5     7825.15     8028.08    138.78 o 
   6   4   5     1902.42     1541.64     72.97 o 
   7   4   5     3013.61     3105.06    101.34 o 
   8   4   5     2519.50     2370.02     96.52 o 
   9   4   5     4237.49     3941.81    130.40 o 
  10   4   5     2297.95     1826.49    101.60 o 
 -13   5   5     2132.73     1936.12    106.37 o 
 -12   5   5      168.90       12.94     48.36 o 
 -11   5   5      770.37      966.52     74.95 o 
 -10   5   5      587.67      719.46     62.34 o 
  -9   5   5     2535.44     2641.97     92.46 o 
  -8   5   5      649.46      777.13     58.26 o 
  -7   5   5     8102.80     8171.23    133.08 o 
  -6   5   5    20466.37    20213.93    191.42 o 
  -5   5   5    18240.56    18418.65    169.48 o 
  -4   5   5    12797.66    12268.08    128.26 o 
  -3   5   5      307.35      305.22     28.96 o 
  -2   5   5       26.09      138.59     22.82 o 
  -1   5   5    15623.51    16646.07    135.88 o 
   0   5   5    31196.49    31923.67    194.20 o 
   1   5   5    43186.20    43568.55    239.79 o 
   2   5   5    47433.09    48729.14    273.38 o 
   3   5   5    23453.42    24039.89    203.32 o 
   4   5   5    29019.45    29927.51    246.79 o 
   5   5   5     3807.92     3432.90     95.29 o 
   6   5   5     2861.77     2708.32     91.79 o 
   7   5   5     2096.23     2017.68     87.30 o 
   8   5   5      549.65      546.38     59.61 o 
   9   5   5     6790.28     6512.38    166.15 o 
 -13   6   5      746.37      802.93     81.42 o 
 -12   6   5      880.41     1087.49     81.09 o 
 -11   6   5     4329.21     4254.47    129.75 o 
 -10   6   5     1532.55     1449.39     77.38 o 
  -9   6   5     2927.69     3001.30     97.60 o 
  -8   6   5     3184.22     2986.44     90.13 o 
  -7   6   5    55881.60    55580.18    354.36 o 
  -6   6   5     3579.69     3714.85     85.42 o 
  -5   6   5     8260.96     7590.15    111.63 o 
  -4   6   5    13472.46    13459.61    136.22 o 
  -3   6   5     5467.20     5406.68     84.32 o 
  -2   6   5     3126.37     2771.07     59.14 o 
  -1   6   5     3283.45     3395.54     64.96 o 
   0   6   5     4548.54     4934.93     78.75 o 
   1   6   5    23713.36    24231.98    180.31 o 
   2   6   5    39608.96    40832.77    252.84 o 
   3   6   5    14229.31    14380.15    159.06 o 
   4   6   5    28069.46    28805.56    244.01 o 
   5   6   5     4390.96     4226.62    104.21 o 
   6   6   5     5439.76     4932.84    119.65 o 
   7   6   5     3169.89     3226.71    106.47 o 
   8   6   5     5197.53     5027.89    137.33 o 
   9   6   5     1731.92     1554.66     89.99 o 
 -12   7   5     5937.94     6186.57    165.04 o 
 -11   7   5      340.19      278.60     52.45 o 
 -10   7   5     6902.64     7107.97    153.60 o 
  -9   7   5     5895.49     5465.99    127.55 o 
  -8   7   5     7939.13     7679.74    139.45 o 
  -7   7   5    11527.87    11571.69    161.61 o 
  -6   7   5    12999.54    12561.50    154.39 o 
  -5   7   5     8932.11     8671.97    121.63 o 
  -4   7   5     8021.08     7810.01    107.17 o 
  -3   7   5     7938.39     7805.52    102.74 o 
  -2   7   5    38092.15    37001.88    218.30 o 
  -1   7   5    40869.90    38887.12    226.04 o 
   0   7   5    10235.82    10114.36    115.39 o 
   1   7   5     1127.81     1128.80     45.68 o 
   2   7   5       21.44       66.06     26.56 o 
   3   7   5    18619.79    19051.69    186.96 o 
   4   7   5    10825.92    10603.93    150.83 o 
   5   7   5     1014.74     1117.76     59.98 o 
   6   7   5     9432.21     8894.45    160.08 o 
   7   7   5     3192.37     2881.68    102.71 o 
   8   7   5     1800.80     1741.96     86.93 o 
   9   7   5     6421.07     6165.01    161.32 o 
 -12   8   5      653.67      639.73     67.79 o 
 -11   8   5     2311.62     2395.54    100.60 o 
 -10   8   5       18.23       35.41     41.20 o 
  -9   8   5     1277.59     1381.70     73.96 o 
  -8   8   5    16050.39    15970.09    204.74 o 
  -7   8   5      230.24      314.02     39.17 o 
  -6   8   5    84287.12    82919.34    419.78 o 
  -5   8   5     6666.09     6614.19    108.64 o 
  -4   8   5     7775.13     7914.42    110.52 o 
  -3   8   5     3893.95     3805.91     76.25 o 
  -2   8   5     2365.76     2651.39     62.48 o 
  -1   8   5    11357.12    11243.87    123.08 o 
   0   8   5     4704.65     4695.69     82.82 o 
   1   8   5     7026.71     6884.37    102.88 o 
   2   8   5     3856.19     4082.26     85.10 o 
   3   8   5    14492.70    14856.38    168.27 o 
   4   8   5    13459.39    13116.42    169.69 o 
   5   8   5      281.34      264.30     40.53 o 
   6   8   5     9271.09     8815.92    160.73 o 
   7   8   5     3926.34     3842.57    115.73 o 
   8   8   5      575.92      622.34     66.76 o 
   9   8   5     3933.99     3814.51    129.35 o 
 -12   9   5      375.80      338.21     63.01 o 
 -11   9   5       62.04      121.57     46.31 o 
 -10   9   5     8153.20     8401.36    170.47 o 
  -9   9   5    12368.28    12566.29    195.41 o 
  -8   9   5      162.55      214.89     40.53 o 
  -7   9   5     2123.85     2108.99     75.38 o 
  -6   9   5      491.10      543.69     47.35 o 
  -5   9   5    10807.68    10537.35    138.93 o 
  -4   9   5     5765.06     5514.88     95.54 o 
  -3   9   5    12748.00    11858.50    134.87 o 
  -2   9   5     4956.68     4952.69     85.57 o 
  -1   9   5     5920.11     5880.48     93.87 o 
   0   9   5      573.55      619.42     37.82 o 
   1   9   5     4536.76     5241.15     93.02 o 
   2   9   5     9831.67     9941.80    133.98 o 
   3   9   5     9376.17     9505.89    138.31 o 
   4   9   5     3976.43     4201.37    100.42 o 
   5   9   5      492.33      535.48     50.41 o 
   6   9   5     8650.80     8310.68    158.93 o 
   7   9   5     7305.23     7187.40    156.34 o 
   8   9   5     3112.20     2919.21    111.56 o 
   9   9   5      445.75      335.15     61.31 o 
 -12  10   5     5010.75     5319.97    158.45 o 
 -11  10   5      865.08      981.19     76.32 o 
 -10  10   5    12776.70    12393.20    208.37 o 
  -9  10   5    18133.34    18229.95    237.14 o 
  -8  10   5     2546.10     2719.93     91.09 o 
  -7  10   5       35.07       96.37     32.35 o 
  -6  10   5     5987.22     5782.85    111.90 o 
  -5  10   5     8068.27     7341.07    120.37 o 
  -4  10   5    11878.27    11578.23    141.49 o 
  -3  10   5    17253.26    17332.08    169.26 o 
  -2  10   5     3007.53     3258.10     73.43 o 
  -1  10   5     8415.63     8611.94    116.73 o 
   0  10   5    13822.99    13669.93    149.38 o 
   1  10   5      557.01      582.92     39.86 o 
   2  10   5    11480.21    11520.05    148.90 o 
   3  10   5     2316.11     2307.92     74.03 o 
   4  10   5     1057.43     1132.10     58.96 o 
   5  10   5     3655.97     3377.11     99.69 o 
   6  10   5     5097.49     4540.42    121.63 o 
   7  10   5    13882.05    13411.60    216.72 o 
   8  10   5      992.69     1142.76     78.71 o 
   9  10   5     5720.47     5270.60    155.77 o 
 -12  11   5      721.25      906.14     82.44 o 
 -11  11   5    12278.08    13399.63    235.62 o 
 -10  11   5     1912.63     2150.87     96.14 o 
  -9  11   5     7110.41     7006.50    152.24 o 
  -8  11   5     3260.06     3133.44     98.63 o 
  -7  11   5     1713.46     1649.53     69.21 o 
  -6  11   5      427.79      434.65     41.90 o 
  -5  11   5     2950.25     2821.00     79.54 o 
  -4  11   5     5104.94     5038.67     97.82 o 
  -3  11   5    14193.44    13925.46    157.27 o 
  -2  11   5    43131.10    42356.92    270.00 o 
  -1  11   5    32997.90    32887.86    238.51 o 
   0  11   5     8350.04     8184.78    121.45 o 
   1  11   5    10416.05    10490.46    139.50 o 
   2  11   5    13374.72    13528.63    165.25 o 
   3  11   5     8559.74     8643.36    138.49 o 
   4  11   5      341.99      345.03     42.23 o 
   5  11   5    14509.21    14192.50    198.09 o 
   6  11   5    24261.39    22719.01    271.49 o 
   7  11   5     6699.05     6543.49    153.86 o 
   8  11   5     1871.78     1890.89     98.17 o 
 -11  12   5      560.38      423.06     65.06 o 
 -10  12   5     7802.82     7804.45    174.15 o 
  -9  12   5     4119.88     4089.53    121.20 o 
  -8  12   5     6664.11     6798.86    142.98 o 
  -7  12   5    12481.11    12247.92    181.07 o 
  -6  12   5     1115.75      991.75     55.89 o 
  -5  12   5    21612.00    20707.32    211.99 o 
  -4  12   5     2461.09     2182.77     70.97 o 
  -3  12   5    34708.57    32645.67    252.77 o 
  -2  12   5      468.39      371.31     38.15 o 
  -1  12   5     8539.83     8335.36    125.21 o 
   0  12   5     9841.25     9848.04    137.35 o 
   1  12   5      966.30     1122.90     55.21 o 
   2  12   5     8174.89     8102.82    132.63 o 
   3  12   5     3976.31     3844.30     98.70 o 
   4  12   5     2977.06     2850.34     90.77 o 
   5  12   5     6040.41     5750.67    132.66 o 
   6  12   5      160.88       58.23     50.06 o 
   7  12   5     9231.60     8698.67    180.10 o 
   8  12   5     3587.19     3463.65    123.52 o 
 -11  13   5     2938.40     2711.97    118.02 o 
 -10  13   5      372.98      333.10     58.24 o 
  -9  13   5      764.03      727.35     66.43 o 
  -8  13   5     3286.44     3042.66    101.35 o 
  -7  13   5     2596.33     2333.01     86.65 o 
  -6  13   5     1845.79     1923.11     73.99 o 
  -5  13   5     2836.33     2713.35     83.27 o 
  -4  13   5    32635.05    32790.68    265.46 o 
  -3  13   5    11571.96    11114.58    150.90 o 
  -2  13   5     1313.14     1427.97     58.29 o 
  -1  13   5     8174.91     8189.15    127.53 o 
   0  13   5     1349.32     1398.67     59.66 o 
   1  13   5    24360.36    24379.09    226.25 o 
   2  13   5     3746.79     3808.57     96.64 o 
   3  13   5     4835.64     4802.35    111.74 o 
   4  13   5    10035.05    10157.27    166.97 o 
   5  13   5     4640.22     4478.36    120.57 o 
   6  13   5     3223.54     3047.56    106.79 o 
   7  13   5     6910.64     6544.98    159.33 o 
   8  13   5     1096.91     1220.48     80.41 o 
 -11  14   5     9631.91     9866.11    212.26 o 
 -10  14   5      967.71     1064.37     82.11 o 
  -9  14   5      477.61      533.40     57.56 o 
  -8  14   5     1255.11     1208.79     72.59 o 
  -7  14   5       70.56       46.99     37.80 o 
  -6  14   5     1568.64     1471.98     70.22 o 
  -5  14   5     4570.34     4461.08    106.26 o 
  -4  14   5     5897.62     5625.25    115.27 o 
  -3  14   5    15280.73    14792.02    179.17 o 
  -2  14   5    11514.20    10880.31    151.18 o 
  -1  14   5    11108.34    10882.20    151.82 o 
   0  14   5     1835.96     1650.10     65.47 o 
   1  14   5     1239.35     1246.77     58.28 o 
   2  14   5     5174.74     5107.83    112.11 o 
   3  14   5     2734.14     2647.10     89.39 o 
   4  14   5     4267.66     4225.18    114.40 o 
   5  14   5    12652.84    12499.21    199.77 o 
   6  14   5     1886.03     1612.14     84.20 o 
   7  14   5      292.49      327.63     56.19 o 
 -10  15   5     1122.80     1120.68     87.23 o 
  -9  15   5     4305.44     4566.82    136.22 o 
  -8  15   5     6538.72     6953.75    155.57 o 
  -7  15   5     1868.70     1877.51     81.14 o 
  -6  15   5     7883.21     7755.11    146.87 o 
  -5  15   5    14170.42    13746.34    189.15 o 
  -4  15   5     6394.48     6286.10    124.87 o 
  -3  15   5     5308.52     5005.16    111.10 o 
  -2  15   5      111.07      206.03     34.05 o 
  -1  15   5     1629.32     1559.08     65.46 o 
   0  15   5     7826.61     7772.34    135.97 o 
   1  15   5      629.31      570.96     49.06 o 
   2  15   5     6919.71     7122.12    136.87 o 
   3  15   5    16374.72    16458.20    215.16 o 
   4  15   5    12393.87    11732.42    189.81 o 
   5  15   5     1487.44     1707.55     82.48 o 
   6  15   5     1528.80     1119.26     78.39 o 
   7  15   5      178.03      149.50     50.40 o 
 -10  16   5      679.22      799.84     79.71 o 
  -9  16   5     4538.05     4592.09    139.64 o 
  -8  16   5     8319.34     8751.40    177.28 o 
  -7  16   5      874.47      923.31     63.71 o 
  -6  16   5    22350.36    21438.65    249.45 o 
  -5  16   5     2539.02     2512.57     88.35 o 
  -4  16   5    13428.38    13422.80    185.94 o 
  -3  16   5    18666.97    17921.01    213.22 o 
  -2  16   5     6553.89     6789.96    129.32 o 
  -1  16   5     2698.21     2650.58     85.29 o 
   0  16   5     1881.63     2015.13     77.06 o 
   1  16   5     9101.14     9091.46    154.88 o 
   2  16   5     9710.07     9421.20    162.12 o 
   3  16   5     4563.31     4648.86    120.56 o 
   4  16   5     2166.38     2191.46     91.38 o 
   5  16   5     1449.05     1307.36     77.36 o 
   6  16   5      185.34      222.04     51.08 o 
  -9  17   5     2666.25     2395.77    109.81 o 
  -8  17   5     1849.98     1784.56     89.65 o 
  -7  17   5      144.98       54.15     42.57 o 
  -6  17   5      444.84      343.34     51.43 o 
  -5  17   5    16796.80    15533.46    217.22 o 
  -4  17   5     6754.45     6495.32    136.14 o 
  -3  17   5     4645.91     4813.06    116.48 o 
  -2  17   5     1779.02     1729.55     72.62 o 
  -1  17   5      496.06      499.03     47.69 o 
   0  17   5     9407.13     9667.53    161.41 o 
   1  17   5     5141.73     5028.19    122.32 o 
   2  17   5     9987.51    10190.45    174.44 o 
   3  17   5     1225.00     1315.75     74.63 o 
   4  17   5     4221.79     4486.89    126.66 o 
   5  17   5     9908.76     9911.32    192.48 o 
   6  17   5      632.46      704.44     65.74 o 
  -8  18   5     2848.85     3223.51    114.60 o 
  -7  18   5     3146.20     3220.85    112.92 o 
  -6  18   5      283.47      323.89     48.02 o 
  -5  18   5    12010.77    11653.21    192.13 o 
  -4  18   5     3025.78     3060.39     99.62 o 
  -3  18   5      806.61      696.04     56.56 o 
  -2  18   5     1698.44     1733.46     76.70 o 
  -1  18   5      453.29      503.77     52.46 o 
   0  18   5     5845.18     5846.73    133.31 o 
   1  18   5    11536.91    11388.64    184.55 o 
   2  18   5     6646.92     7023.67    150.79 o 
   3  18   5      725.87      901.40     69.16 o 
   4  18   5      264.36      185.95     49.04 o 
   5  18   5     3916.16     3711.74    125.59 o 
  -8  19   5     5903.06     5884.53    158.18 o 
  -7  19   5     1506.33     1396.65     81.11 o 
  -6  19   5     2718.40     2627.25     99.93 o 
  -5  19   5      260.66      366.11     48.02 o 
  -4  19   5     4130.18     4181.36    117.78 o 
  -3  19   5     2004.23     1968.97     87.62 o 
  -2  19   5     2024.63     1995.26     82.17 o 
  -1  19   5     6287.59     6131.48    138.80 o 
   0  19   5     3039.44     2849.08    100.30 o 
   1  19   5     1651.79     1672.62     80.10 o 
   2  19   5    13442.31    14187.32    219.70 o 
   3  19   5     1419.64     1254.49     76.00 o 
   4  19   5     3161.39     2775.47    109.16 o 
   5  19   5      887.39      879.31     72.91 o 
  -7  20   5     2196.14     2206.55    101.60 o 
  -6  20   5     2175.18     1921.22     93.08 o 
  -5  20   5     3249.05     3119.66    109.52 o 
  -4  20   5      388.06      460.48     51.77 o 
  -3  20   5     2065.27     1986.00     86.94 o 
  -2  20   5     1788.81     1972.72     86.59 o 
  -1  20   5      821.27      950.18     65.07 o 
   0  20   5      101.71       34.73     41.89 o 
   1  20   5       68.68       55.17     42.91 o 
   2  20   5     4924.74     4781.71    134.55 o 
   3  20   5     3281.44     3204.84    115.31 o 
   4  20   5       45.63        7.49     44.61 o 
  -6  21   5      627.39      589.98     64.38 o 
  -5  21   5      261.28      256.79     51.08 o 
  -4  21   5    11048.83    10363.05    196.37 o 
  -3  21   5    11837.24    11388.92    202.30 o 
  -2  21   5      139.45       60.28     46.65 o 
  -1  21   5    13230.15    13351.84    219.97 o 
   0  21   5      667.45      611.12     63.02 o 
   1  21   5     5432.32     5088.31    141.08 o 
   2  21   5     2453.93     2443.90    103.32 o 
   3  21   5      814.47      961.37     78.01 o 
  -4  22   5      243.35      264.62     52.45 o 
  -3  22   5     2700.43     2744.01    111.52 o 
  -2  22   5     2455.18     2701.71    108.10 o 
  -1  22   5     2462.47     2342.64    102.98 o 
   0  22   5     7478.09     7010.62    165.85 o 
   1  22   5     3586.08     3895.87    125.90 o 
  -4 -22   6     6976.24     6359.28    170.24 o 
  -3 -22   6     1801.04     1904.05     96.12 o 
  -2 -22   6     7320.50     7722.62    179.17 o 
  -1 -22   6     9469.89    10081.89    197.87 o 
   0 -22   6     2373.13     2428.03    106.04 o 
  -5 -21   6     4295.17     4559.35    135.51 o 
  -4 -21   6     6629.16     5782.44    171.25 o 
  -3 -21   6      978.32     1033.71     80.07 o 
  -2 -21   6       76.24       13.62     43.25 o 
  -1 -21   6      545.55      551.13     61.31 o 
   0 -21   6     6249.31     6394.27    156.17 o 
   1 -21   6     1032.17     1010.90     80.07 o 
   2 -21   6     1246.06     1507.15     88.60 o 
  -7 -20   6      133.87      212.50     50.40 o 
  -6 -20   6      746.40      617.96     66.77 o 
  -5 -20   6     1839.59     2090.29     94.08 o 
  -4 -20   6     3277.16     3086.63    112.25 o 
  -3 -20   6    16086.95    16543.70    236.52 o 
  -2 -20   6     3512.60     3166.30    110.22 o 
  -1 -20   6     5504.53     5818.06    144.51 o 
   0 -20   6      203.79      236.01     47.00 o 
   1 -20   6      107.05       90.58     41.55 o 
   2 -20   6      453.90      531.34     58.92 o 
   3 -20   6     4300.40     4970.89    143.70 o 
  -8 -19   6     2178.04     1913.99    107.73 o 
  -7 -19   6     4026.99     3814.08    124.58 o 
  -6 -19   6     1518.49     1293.07     83.84 o 
  -5 -19   6     4117.67     4440.41    127.33 o 
  -4 -19   6     6919.50     6244.80    152.51 o 
  -3 -19   6      616.80      612.82     57.57 o 
  -2 -19   6    20934.01    21200.86    272.48 o 
  -1 -19   6     3766.76     4282.06    119.12 o 
   0 -19   6      971.67     1234.08     70.19 o 
   1 -19   6     1117.06     1186.81     73.26 o 
   2 -19   6     1855.28     2136.69     92.38 o 
   3 -19   6     3633.68     3802.65    122.84 o 
   4 -19   6     2403.24     2395.68    105.70 o 
  -8 -18   6      453.77      520.78     63.35 o 
  -7 -18   6     1292.02     1149.10     77.36 o 
  -6 -18   6     1081.41      768.71     68.83 o 
  -5 -18   6     2026.65     2272.40     90.69 o 
  -4 -18   6      383.35      426.43     49.05 o 
  -3 -18   6     8479.52     8976.72    164.68 o 
  -2 -18   6     2827.06     2939.21     99.27 o 
  -1 -18   6     4306.17     4595.98    120.87 o 
   0 -18   6     2518.58     2644.57     96.52 o 
   1 -18   6    10571.83    10613.30    187.49 o 
   2 -18   6     3861.77     3874.95    119.80 o 
   3 -18   6     2678.84     2626.81    103.34 o 
   4 -18   6      340.40      354.21     54.15 o 
  -9 -17   6      731.59      810.42     80.05 o 
  -8 -17   6    15238.66    12039.35    449.72 o 
  -7 -17   6     4369.01     4248.30    125.64 o 
  -6 -17   6     5378.54     4708.47    148.28 o 
  -5 -17   6     4568.86     4856.36    122.60 o 
  -4 -17   6      957.06      996.97     63.03 o 
  -3 -17   6     6437.02     6524.46    137.47 o 
  -2 -17   6    12330.79    11924.19    188.13 o 
  -1 -17   6     5656.21     6052.85    131.25 o 
   0 -17   6    17869.51    18900.94    232.88 o 
   1 -17   6    11653.24    12134.53    192.80 o 
   2 -17   6     1812.90     1966.67     86.93 o 
   3 -17   6    14029.96    14339.68    220.82 o 
   4 -17   6     1141.58     1310.84     80.42 o 
   5 -17   6     2090.01     1950.07     94.78 o 
 -10 -16   6     9659.55     9105.93    220.48 o 
  -9 -16   6     4374.27     4384.37    137.24 o 
  -8 -16   6     4735.39     3505.39    149.57 o 
  -7 -16   6     8377.47     8173.80    164.65 o 
  -6 -16   6     6330.81     5910.28    155.91 o 
  -5 -16   6     2685.70     2767.89     93.13 o 
  -4 -16   6     2738.90     2649.04     91.77 o 
  -3 -16   6     1315.22     1397.72     67.82 o 
  -2 -16   6    11037.04    10731.72    169.84 o 
  -1 -16   6      897.33      881.12     58.26 o 
   0 -16   6     6060.78     6454.80    134.03 o 
   1 -16   6     8250.91     8500.11    157.16 o 
   2 -16   6    11429.94    11839.46    187.98 o 
   3 -16   6     4653.73     4853.87    128.41 o 
   4 -16   6     6537.66     6672.79    154.52 o 
   5 -16   6     1699.10     1872.64     91.69 o 
   6 -16   6     1657.36     1787.32     94.75 o 
 -10 -15   6      515.58      548.39     67.78 o 
  -9 -15   6     5028.84     5343.66    146.52 o 
  -8 -15   6      742.72      649.66     63.02 o 
  -7 -15   6     1037.79     1061.42     69.17 o 
  -6 -15   6     2521.93     2393.44     91.41 o 
  -5 -15   6     4151.13     4266.96    109.62 o 
  -4 -15   6     4062.82     4181.96    110.30 o 
  -3 -15   6     2365.83     2246.46     79.48 o 
  -2 -15   6     8088.85     7632.75    140.09 o 
  -1 -15   6     5341.10     5537.56    117.59 o 
   0 -15   6     4569.22     4498.44    108.63 o 
   1 -15   6     1162.83     1369.63     66.11 o 
   2 -15   6     3637.36     4009.80    109.91 o 
   3 -15   6     4429.81     4556.52    120.89 o 
   4 -15   6    12262.28    12553.15    203.80 o 
   5 -15   6     3388.20     3513.71    116.35 o 
   6 -15   6      715.73      797.47     69.49 o 
 -10 -14   6      679.62      593.75     68.81 o 
  -9 -14   6     5509.04     5863.56    146.57 o 
  -8 -14   6      349.02      315.39     49.39 o 
  -7 -14   6     1881.13     1906.21     81.49 o 
  -6 -14   6     4378.17     3751.25    110.32 o 
  -5 -14   6     2788.96     2600.27     86.32 o 
  -4 -14   6     5010.24     5081.85    129.19 o 
  -3 -14   6     1738.71     1740.26     68.19 o 
  -2 -14   6     9857.95     9737.08    151.63 o 
  -1 -14   6     4518.90     4934.43    107.63 o 
   0 -14   6     9092.16     9322.78    148.09 o 
   1 -14   6      190.60      284.03     38.82 o 
   2 -14   6     1299.58     1478.49     68.51 o 
   3 -14   6     8313.91     8964.10    160.24 o 
   4 -14   6     7505.54     7966.55    159.44 o 
   5 -14   6      133.06       68.79     46.31 o 
   6 -14   6      740.34      698.36     63.70 o 
   7 -14   6     4179.60     4185.16    136.87 o 
 -11 -13   6      161.23      172.66     53.47 o 
 -10 -13   6     3801.32     3487.95    132.42 o 
  -9 -13   6      455.44      419.98     54.84 o 
  -8 -13   6     4741.16     4279.93    130.82 o 
  -7 -13   6     2747.54     2911.46     94.84 o 
  -6 -13   6     1321.47     1227.02     68.17 o 
  -5 -13   6    31808.52    31839.27    274.64 o 
  -4 -13   6    21659.85    20330.50    309.12 o 
  -3 -13   6     4356.03     4574.43     99.77 o 
  -2 -13   6     1861.53     1900.49     68.54 o 
  -1 -13   6      653.76      734.53     48.38 o 
   0 -13   6     3853.28     3883.51     94.60 o 
   1 -13   6     2077.65     2377.43     78.44 o 
   2 -13   6     4386.40     4699.27    109.65 o 
   3 -13   6     3470.66     3653.26    103.42 o 
   4 -13   6     3840.21     3859.59    110.26 o 
   5 -13   6      236.77      310.60     48.70 o 
   6 -13   6     5700.53     5691.58    148.29 o 
   7 -13   6      661.45      686.06     70.51 o 
 -11 -12   6     3072.75     2804.70    120.42 o 
 -10 -12   6     1461.45     1541.18     87.59 o 
  -9 -12   6     1096.74     1323.83     73.94 o 
  -8 -12   6     4207.66     3949.59    119.86 o 
  -7 -12   6     9795.45     9932.95    165.27 o 
  -6 -12   6     3591.43     3439.55    117.11 o 
  -5 -12   6    20518.66    20584.90    213.78 o 
  -4 -12   6     6185.88     6080.06    122.51 o 
  -3 -12   6     6797.87     6781.96    117.45 o 
  -2 -12   6     7097.14     7482.31    122.28 o 
  -1 -12   6     6153.64     6368.75    113.28 o 
   0 -12   6     1704.13     1753.34     66.49 o 
   1 -12   6     4306.32     4457.97    101.13 o 
   2 -12   6     5912.81     6644.07    125.18 o 
   3 -12   6    13285.38    14225.45    189.74 o 
   4 -12   6      183.82      298.33     44.95 o 
   5 -12   6     5656.94     5863.06    138.41 o 
   6 -12   6    12205.31    12867.07    211.66 o 
   7 -12   6      867.61      841.16     71.54 o 
 -12 -11   6     2612.64     2594.77    120.38 o 
 -11 -11   6     3452.10     3293.33    126.93 o 
 -10 -11   6     2163.53     2125.96    100.93 o 
  -9 -11   6       18.47       65.04     40.52 o 
  -8 -11   6     6335.84     5755.03    139.88 o 
  -7 -11   6    17285.80    16941.24    209.30 o 
  -6 -11   6     2271.57     2332.55     81.53 o 
  -5 -11   6     9834.67    10244.69    147.25 o 
  -4 -11   6     9928.17     9355.84    141.46 o 
  -3 -11   6    31932.28    33852.53    253.25 o 
  -2 -11   6    11914.82    11987.35    150.00 o 
  -1 -11   6    15365.12    15587.48    169.06 o 
   0 -11   6     1454.04     1549.54     60.00 o 
   1 -11   6     5338.96     5640.15    108.07 o 
   2 -11   6      992.72     1100.71     57.93 o 
   3 -11   6    22716.14    23725.28    240.59 o 
   4 -11   6    14271.49    15266.67    204.27 o 
   5 -11   6     1886.10     1874.13     81.48 o 
   6 -11   6     5212.12     5514.05    139.04 o 
   7 -11   6     4970.21     5265.78    143.09 o 
   8 -11   6     1844.08     1785.81     97.15 o 
 -12 -10   6     1188.25     1201.81     96.09 o 
 -11 -10   6     3627.36     3521.40    127.97 o 
 -10 -10   6     1769.54     1799.25     90.00 o 
  -9 -10   6     3256.27     3531.70    110.91 o 
  -8 -10   6     1195.69     1128.41     66.12 o 
  -7 -10   6    12205.11    12027.36    174.23 o 
  -6 -10   6     3087.22     2930.93     86.36 o 
  -5 -10   6      569.81      669.44     47.70 o 
  -4 -10   6    47035.53    45162.22    329.59 o 
  -3 -10   6    19304.42    19464.09    183.96 o 
  -2 -10   6     4941.80     5350.46     97.83 o 
  -1 -10   6     6295.94     6439.97    106.16 o 
   0 -10   6      806.75      912.55     46.68 o 
   1 -10   6     7779.98     8422.62    128.53 o 
   2 -10   6     7522.42     7585.65    126.75 o 
   3 -10   6     2365.18     2326.49     78.12 o 
   4 -10   6     8730.33     9084.69    153.84 o 
   5 -10   6     7107.59     7465.19    150.20 o 
   6 -10   6     2204.35     2249.52     91.04 o 
   7 -10   6     1096.06     1148.63     73.26 o 
   8 -10   6     1613.37     1480.56     88.27 o 
 -12  -9   6     3643.73     3997.16    140.93 o 
 -11  -9   6     1472.90     1466.89     86.23 o 
 -10  -9   6     4914.27     4853.71    135.95 o 
  -9  -9   6     3929.68     4344.41    119.50 o 
  -8  -9   6      732.31      658.23     57.58 o 
  -7  -9   6     1901.61     1839.82     72.64 o 
  -6  -9   6     4545.39     4341.97    100.83 o 
  -5  -9   6    11939.86    11701.65    148.99 o 
  -4  -9   6     4462.87     4329.41     90.95 o 
  -3  -9   6     7217.96     7292.57    109.71 o 
  -2  -9   6     5204.37     5518.02     96.16 o 
  -1  -9   6    26221.97    26128.90    206.23 o 
   0  -9   6     7987.68     8743.52    121.09 o 
   1  -9   6    24216.67    25616.60    216.30 o 
   2  -9   6    21668.47    23202.94    214.22 o 
   3  -9   6     4816.57     5099.68    108.01 o 
   4  -9   6     3299.23     3281.31     95.58 o 
   5  -9   6    10335.07    10430.61    172.15 o 
   6  -9   6     7979.86     7845.82    160.18 o 
   7  -9   6     1802.45     1652.63     86.24 o 
   8  -9   6     1561.74     1621.97     89.30 o 
 -12  -8   6    14101.77    14914.78    249.92 o 
 -11  -8   6     1521.34     1585.57     89.98 o 
 -10  -8   6    13567.16    13590.72    217.80 o 
  -9  -8   6     7967.03     8565.20    160.94 o 
  -8  -8   6     1634.67     1716.27     73.64 o 
  -7  -8   6     2162.14     2162.30     77.09 o 
  -6  -8   6     4774.50     4416.26    101.21 o 
  -5  -8   6     3406.38     3472.55     81.98 o 
  -4  -8   6     4716.66     4395.97     89.97 o 
  -3  -8   6     4251.71     4459.61     85.49 o 
  -2  -8   6    46821.46    48630.21    283.32 o 
  -1  -8   6    17685.44    18405.17    166.33 o 
   0  -8   6     7102.75     7313.56    108.00 o 
   1  -8   6     6261.77     6900.65    109.25 o 
   2  -8   6     2525.37     2661.50     74.74 o 
   3  -8   6     4120.93     4115.87     97.37 o 
   4  -8   6     5668.36     5749.19    119.35 o 
   5  -8   6     4265.56     4220.37    109.97 o 
   6  -8   6     2180.13     2314.05     91.73 o 
   7  -8   6     4308.16     4118.91    123.94 o 
   8  -8   6      857.56      842.86     76.31 o 
 -12  -7   6     2528.79     2935.18    116.97 o 
 -11  -7   6     2110.72     2144.67    102.29 o 
 -10  -7   6    13858.46    13546.17    217.19 o 
  -9  -7   6     3178.07     3263.76    103.07 o 
  -8  -7   6     5681.85     5792.21    127.91 o 
  -7  -7   6     6587.37     6558.26    123.26 o 
  -6  -7   6     8783.80     8292.82    131.78 o 
  -5  -7   6     1787.90     1894.47     62.42 o 
  -4  -7   6      659.66      862.42     42.59 o 
  -3  -7   6     6887.84     7155.02    102.90 o 
  -2  -7   6    26356.67    26601.38    198.45 o 
  -1  -7   6    31828.27    33027.99    219.17 o 
   0  -7   6    89573.07    94347.27    403.61 o 
   1  -7   6    70517.84    77410.82    369.80 o 
   2  -7   6     2666.90     3041.94     76.46 o 
   3  -7   6    13765.28    14321.09    171.17 o 
   4  -7   6     3919.25     3678.80     95.29 o 
   5  -7   6      846.75      894.06     56.56 o 
   6  -7   6      547.70      563.42     56.55 o 
   7  -7   6     1221.60     1180.45     74.63 o 
   8  -7   6     6294.00     6129.46    156.53 o 
   9  -7   6     1081.54     1048.06     85.18 o 
 -13  -6   6     2652.30     2636.11    121.06 o 
 -12  -6   6     4768.34     4812.83    145.47 o 
 -11  -6   6     5205.69     5383.86    146.90 o 
 -10  -6   6     1190.82     1364.87     75.31 o 
  -9  -6   6     7032.94     6797.28    141.01 o 
  -8  -6   6     4069.92     3979.39    106.24 o 
  -7  -6   6     1927.51     1859.89     69.92 o 
  -6  -6   6     9949.46    10014.07    142.27 o 
  -5  -6   6     1190.23     1291.75     51.82 o 
  -4  -6   6    17589.27    17113.03    161.97 o 
  -3  -6   6    12020.88    11811.25    129.04 o 
  -2  -6   6     2219.15     2101.79     57.01 o 
  -1  -6   6    57687.47    59711.97    295.12 o 
   0  -6   6    15607.90    16580.95    153.68 o 
   1  -6   6   107539.95   119069.21    471.48 o 
   2  -6   6     3539.50     3662.65     82.33 o 
   3  -6   6     1167.48     1174.25     56.92 o 
   4  -6   6     7368.31     7275.63    129.81 o 
   5  -6   6       19.68       40.18     36.44 o 
   6  -6   6     7284.01     7089.99    148.51 o 
   7  -6   6     2970.51     3073.14    105.76 o 
   8  -6   6     4791.98     4667.79    137.28 o 
   9  -6   6     5377.90     5329.49    153.70 o 
 -13  -5   6      426.46      496.25     69.48 o 
 -12  -5   6      852.73     1011.51     81.77 o 
 -11  -5   6     7466.57     7522.30    171.07 o 
 -10  -5   6     1506.91     1483.46     79.42 o 
  -9  -5   6    11963.23    11864.36    183.79 o 
  -8  -5   6     6575.77     6787.41    132.82 o 
  -7  -5   6       71.85      178.10     37.12 o 
  -6  -5   6    16353.18    15478.72    176.35 o 
  -5  -5   6     2279.84     2177.61     63.83 o 
  -4  -5   6    27349.45    26330.74    200.94 o 
  -3  -5   6     7039.37     7354.20    100.24 o 
  -2  -5   6    18928.97    18847.69    155.92 o 
  -1  -5   6    18437.70    18730.51    154.39 o 
   0  -5   6    34529.66    35611.55    221.89 o 
   1  -5   6     9340.68     9839.18    120.67 o 
   2  -5   6    14237.31    14696.50    156.69 o 
   3  -5   6        5.30       57.21     27.24 o 
   4  -5   6     2421.02     2284.89     75.74 o 
   5  -5   6      343.30      360.02     42.92 o 
   6  -5   6      486.53      508.90     53.82 o 
   7  -5   6     1506.22     1624.47     84.19 o 
   8  -5   6     8414.94     8395.04    181.38 o 
   9  -5   6     4381.14     4318.91    137.91 o 
 -13  -4   6     3718.95     4145.01    145.71 o 
 -12  -4   6     7674.86     8044.33    182.68 o 
 -11  -4   6     1626.22     1723.80     92.38 o 
 -10  -4   6     1439.06     1615.66     81.46 o 
  -9  -4   6      746.39      744.44     60.65 o 
  -8  -4   6    12061.38    12094.05    173.31 o 
  -7  -4   6    32921.66    32144.08    264.56 o 
  -6  -4   6     6740.96     6253.62    112.08 o 
  -5  -4   6    14996.66    14371.80    153.24 o 
  -4  -4   6    17774.40    16830.45    157.72 o 
  -3  -4   6       77.50       43.59     24.86 o 
  -2  -4   6     2873.53     2413.21     56.73 o 
  -1  -4   6    14709.74    14828.69    134.45 o 
   0  -4   6     6360.56     6546.83     92.27 o 
   1  -4   6     3031.92     3307.55     70.03 o 
   2  -4   6     5955.38     6722.98    105.15 o 
   3  -4   6     1404.93     1352.19     55.23 o 
   4  -4   6     1505.07     1578.53     63.76 o 
   5  -4   6     2533.82     2557.04     84.95 o 
   6  -4   6     2088.09     2209.75     86.96 o 
   7  -4   6    13566.73    13110.18    209.88 o 
   8  -4   6     1802.53     1810.79     89.99 o 
   9  -4   6     3386.21     2987.32    118.05 o 
 -13  -3   6     4722.41     4669.82    153.30 o 
 -12  -3   6     2490.01     2900.13    115.95 o 
 -11  -3   6     4436.49     4228.77    130.11 o 
 -10  -3   6     2618.54     2960.42    102.00 o 
  -9  -3   6    14891.60    15321.65    206.96 o 
  -8  -3   6      926.72      817.53     56.57 o 
  -7  -3   6    48682.48    47707.96    325.10 o 
  -6  -3   6     9300.46     9261.60    134.38 o 
  -5  -3   6    28637.79    27762.92    213.78 o 
  -4  -3   6     8069.23     7643.39    105.88 o 
  -3  -3   6     1292.77     1262.28     44.68 o 
  -2  -3   6    24477.32    24935.88    174.09 o 
  -1  -3   6     1108.77     1372.13     43.31 o 
   0  -3   6    21227.42    22222.94    166.82 o 
   1  -3   6      745.43      726.57     39.87 o 
   2  -3   6    15797.48    16899.05    163.94 o 
   3  -3   6    14770.70    15552.80    169.43 o 
   4  -3   6     4071.60     3987.61     96.35 o 
   5  -3   6      315.70      300.41     41.89 o 
   6  -3   6     9747.13     9787.78    168.68 o 
   7  -3   6     4867.57     4474.90    125.71 o 
   8  -3   6     2790.00     2795.95    106.08 o 
   9  -3   6     1740.75     1559.76     91.35 o 
 -13  -2   6     1126.15     1230.06     95.07 o 
 -12  -2   6    13520.83    14890.08    246.50 o 
 -11  -2   6     1752.86     1715.10     87.95 o 
 -10  -2   6     2390.70     2303.38     93.46 o 
  -9  -2   6     8335.31     8410.90    154.55 o 
  -8  -2   6     2417.21     2552.90     86.67 o 
  -7  -2   6     5073.35     4982.43    106.74 o 
  -6  -2   6     4833.99     4528.14     94.10 o 
  -5  -2   6    20120.90    18810.59    176.13 o 
  -4  -2   6    85541.81    80136.88    367.43 o 
  -3  -2   6    17943.03    17340.69    150.10 o 
  -2  -2   6     2964.63     2880.31     60.85 o 
  -1  -2   6     5508.92     6134.11     85.04 o 
   0  -2   6    13349.50    13326.29    126.98 o 
   1  -2   6    31961.03    34380.42    217.49 o 
   2  -2   6    12721.60    13705.18    147.62 o 
   3  -2   6    15999.04    16599.18    175.87 o 
   4  -2   6     9615.24     9782.57    147.26 o 
   5  -2   6    10187.06    10359.04    163.35 o 
   6  -2   6     4965.73     4864.59    123.02 o 
   7  -2   6     4473.96     4400.06    124.99 o 
   8  -2   6     1783.96     1773.98     89.99 o 
   9  -2   6      704.31      732.75     71.54 o 
 -13  -1   6     1207.28     1161.62     91.66 o 
 -12  -1   6     4663.19     4908.88    146.84 o 
 -11  -1   6     3509.32     3642.01    123.21 o 
 -10  -1   6      593.50      781.47     66.43 o 
  -9  -1   6     4240.03     4168.53    112.74 o 
  -8  -1   6    20750.65    20371.56    226.57 o 
  -7  -1   6     4421.19     4220.23     97.79 o 
  -6  -1   6    40567.94    39148.57    281.41 o 
  -5  -1   6     7691.01     6462.28    106.13 o 
  -4  -1   6     4591.59     4252.33     81.50 o 
  -3  -1   6     9012.77     7641.62    100.59 o 
  -2  -1   6     2423.18     2304.19     55.68 o 
  -1  -1   6     6497.11     5890.92     83.44 o 
   0  -1   6    21101.41    20588.88    158.21 o 
   1  -1   6    28225.15    29555.17    198.45 o 
   2  -1   6     6738.79     7140.64    106.63 o 
   3  -1   6     1887.52     1966.87     64.81 o 
   4  -1   6    11696.70    11935.80    164.71 o 
   5  -1   6    18785.95    18488.23    220.73 o 
   6  -1   6    46310.46    46691.81    372.64 o 
   7  -1   6     1818.61     1796.66     85.57 o 
   8  -1   6      665.61      797.81     70.17 o 
   9  -1   6     3714.46     3236.03    121.14 o 
 -13   0   6     1318.84     1385.99     63.61 o 
 -12   0   6     2016.79     2033.94    269.17 o 
 -11   0   6     5678.78     5828.35    118.09 o 
 -10   0   6       15.75      -10.84     28.41 o 
  -9   0   6     1639.45     1438.01     52.31 o 
  -8   0   6     4946.34     5059.21     81.47 o 
  -7   0   6     1432.43     1508.97     45.56 o 
  -6   0   6      846.80      961.93     37.23 o 
  -5   0   6    48966.35    45348.31   1097.67 o 
  -4   0   6    14710.40    15179.10    368.14 o 
  -3   0   6     2780.38     2578.94     44.22 o 
  -2   0   6     8455.63     7961.91    157.89 o 
  -1   0   6     4517.23     4509.17    113.89 o 
   0   0   6      210.61      371.60     21.31 o 
   1   0   6    11684.65    11807.80    363.47 o 
   2   0   6    20510.55    21281.86    308.03 o 
   3   0   6    63155.04    64102.74   1092.09 o 
   4   0   6    49210.57    49884.23    242.73 o 
   5   0   6     7768.87     7796.97    169.39 o 
   6   0   6     3177.75     3065.26     81.40 o 
   7   0   6    19456.55    17903.38    273.47 o 
   8   0   6       25.09      -30.67     41.88 o 
   9   0   6     2836.48     2716.84     79.71 o 
 -13   1   6     1275.17     1169.51     93.03 o 
 -12   1   6     4690.96     4633.38    146.16 o 
 -11   1   6     3398.31     3579.97    121.15 o 
 -10   1   6      695.45      735.88     66.09 o 
  -9   1   6     3824.13     3545.64    106.21 o 
  -8   1   6    22036.84    21443.73    230.27 o 
  -7   1   6     4855.20     4397.73    100.56 o 
  -6   1   6    40499.72    38448.23    276.08 o 
  -5   1   6     7275.78     5915.85    100.59 o 
  -4   1   6     4757.20     4260.04     81.86 o 
  -3   1   6     8881.08     7406.12     99.54 o 
  -2   1   6     2966.92     2756.42     60.85 o 
  -1   1   6     5744.79     5283.49     79.25 o 
   0   1   6    21251.14    20082.82    154.75 o 
   1   1   6    28374.43    28320.13    194.97 o 
   2   1   6     6740.10     7059.39    105.95 o 
   3   1   6     1898.15     1873.42     65.49 o 
   4   1   6    10871.62    11006.33    157.39 o 
   5   1   6    18763.43    18208.13    217.96 o 
   6   1   6    46021.32    44166.58    364.83 o 
   7   1   6     1846.26     1605.09     84.55 o 
   8   1   6      753.85      704.51     65.07 o 
   9   1   6     4019.05     3312.70    123.21 o 
 -13   2   6      966.61     1184.63     88.92 o 
 -12   2   6    13352.61    14138.49    242.36 o 
 -11   2   6     1831.58     1709.73     85.57 o 
 -10   2   6     2420.53     2468.52     95.51 o 
  -9   2   6     8001.14     8108.99    151.09 o 
  -8   2   6     2426.52     2431.45     84.28 o 
  -7   2   6     4936.37     4700.63    102.62 o 
  -6   2   6     5172.80     4828.18     97.56 o 
  -5   2   6    20605.01    19641.54    179.36 o 
  -4   2   6    86629.70    78617.45    370.83 o 
  -3   2   6    18208.07    17564.76    149.11 o 
  -2   2   6     3967.55     3799.33     69.48 o 
  -1   2   6     4823.13     5152.66     78.12 o 
   0   2   6    13005.73    12876.48    124.51 o 
   1   2   6    31843.18    33343.84    213.94 o 
   2   2   6    12838.80    13043.45    142.46 o 
   3   2   6    15979.68    16004.95    171.72 o 
   4   2   6     9590.74     9532.83    145.88 o 
   5   2   6    10476.84    10413.83    164.42 o 
   6   2   6     5145.14     4754.82    123.37 o 
   7   2   6     4192.50     3722.16    116.78 o 
   8   2   6     1816.69     1679.59     87.61 o 
   9   2   6      508.60      520.12     60.29 o 
 -13   3   6     4763.34     4832.11    150.24 o 
 -12   3   6     2493.82     2332.32    110.49 o 
 -11   3   6     4250.01     4405.13    129.41 o 
 -10   3   6     2594.60     2769.67     96.88 o 
  -9   3   6    14538.28    14514.11    200.36 o 
  -8   3   6     1161.33     1148.30     62.72 o 
  -7   3   6    49478.57    47224.57    320.69 o 
  -6   3   6     8467.34     8311.07    126.37 o 
  -5   3   6    28754.54    27031.10    209.60 o 
  -4   3   6     8594.26     7922.53    107.32 o 
  -3   3   6     1375.91     1264.80     44.68 o 
  -2   3   6    23921.35    23438.35    169.41 o 
  -1   3   6     1006.80     1135.69     41.25 o 
   0   3   6    19621.36    19987.23    157.11 o 
   1   3   6      484.13      443.93     36.11 o 
   2   3   6    15437.39    15874.19    158.01 o 
   3   3   6    13281.76    13385.87    157.15 o 
   4   3   6     3718.43     3491.86     92.91 o 
   5   3   6      335.39      298.03     44.28 o 
   6   3   6    10097.60    10069.30    173.18 o 
   7   3   6     4971.29     4383.65    125.37 o 
   8   3   6     2849.26     2511.23    105.40 o 
   9   3   6     1784.62     1777.27     92.03 o 
 -13   4   6     3284.02     3351.48    129.98 o 
 -12   4   6     7779.05     7707.16    181.66 o 
 -11   4   6     1442.43     1585.21     85.55 o 
 -10   4   6     1292.69     1434.86     73.96 o 
  -9   4   6      541.58      518.14     51.44 o 
  -8   4   6    13116.86    12742.03    177.93 o 
  -7   4   6    32909.77    31308.03    257.90 o 
  -6   4   6     6359.04     6084.10    108.27 o 
  -5   4   6    14760.96    13870.98    149.75 o 
  -4   4   6    18085.80    16538.75    154.65 o 
  -3   4   6       52.19      130.43     24.86 o 
  -2   4   6     2404.83     1958.29     51.91 o 
  -1   4   6    15194.00    15159.17    135.91 o 
   0   4   6     6486.97     6536.79     92.28 o 
   1   4   6     2794.30     2770.51     65.57 o 
   2   4   6     5866.94     6071.70    100.34 o 
   3   4   6     1475.50     1454.90     58.65 o 
   4   4   6     1212.27     1035.52     57.60 o 
   5   4   6     2588.83     2439.44     83.59 o 
   6   4   6     1757.68     1967.18     84.21 o 
   7   4   6    14409.87    13838.94    217.89 o 
   8   4   6     1693.92     1413.91     84.88 o 
   9   4   6     3390.47     3086.95    120.09 o 
 -13   5   6      516.23      660.79     77.32 o 
 -12   5   6      745.19      916.06     79.03 o 
 -11   5   6     7626.83     8004.50    170.40 o 
 -10   5   6     1502.03     1512.43     77.72 o 
  -9   5   6    13208.91    13442.00    195.64 o 
  -8   5   6     5518.96     5827.44    121.76 o 
  -7   5   6       79.21       55.51     36.78 o 
  -6   5   6    17151.33    16573.98    177.52 o 
  -5   5   6     1770.64     1730.26     57.99 o 
  -4   5   6    28165.91    26885.96    201.11 o 
  -3   5   6     7275.96     7427.96     99.58 o 
  -2   5   6    18842.99    18234.07    153.47 o 
  -1   5   6    19598.05    19237.63    155.98 o 
   0   5   6    35110.39    35774.98    220.60 o 
   1   5   6    10009.20    10120.40    122.48 o 
   2   5   6    15741.59    16159.66    163.13 o 
   3   5   6       25.83       75.94     29.28 o 
   4   5   6     2161.40     2172.52     74.02 o 
   5   5   6      401.65      472.44     45.98 o 
   6   5   6      437.69      407.38     48.37 o 
   7   5   6     1432.83     1535.43     81.46 o 
   8   5   6     8181.56     7505.89    172.46 o 
   9   5   6     4315.67     3900.59    134.83 o 
 -13   6   6     2934.32     3347.68    127.90 o 
 -12   6   6     5177.68     5096.81    150.29 o 
 -11   6   6     5401.43     5656.50    148.63 o 
 -10   6   6     1252.55     1407.18     77.02 o 
  -9   6   6     7407.75     7071.29    142.08 o 
  -8   6   6     4642.26     4587.12    109.36 o 
  -7   6   6     1870.37     1819.56     69.58 o 
  -6   6   6     9463.52     9335.37    134.65 o 
  -5   6   6     1529.35     1597.41     56.27 o 
  -4   6   6    16284.51    14726.91    149.97 o 
  -3   6   6    12274.03    12035.35    129.42 o 
  -2   6   6     2277.57     2138.45     57.01 o 
  -1   6   6    56427.84    58813.26    289.69 o 
   0   6   6    16663.85    16899.05    153.85 o 
   1   6   6   107791.75   114144.94    468.95 o 
   2   6   6     3645.27     3495.94     80.63 o 
   3   6   6     1247.44     1302.50     57.61 o 
   4   6   6     6654.47     5868.80    118.09 o 
   5   6   6       88.00       33.37     32.69 o 
   6   6   6     7156.98     6943.62    146.11 o 
   7   6   6     3224.96     3096.16    109.19 o 
   8   6   6     4705.08     3774.95    128.39 o 
   9   6   6     4964.38     4563.71    146.83 o 
 -12   7   6     2346.76     2591.49    111.16 o 
 -11   7   6     2004.56     2322.50    101.60 o 
 -10   7   6    14641.33    14248.70    215.58 o 
  -9   7   6     3070.10     3029.40     99.31 o 
  -8   7   6     5512.68     5596.20    122.42 o 
  -7   7   6     6140.25     6035.28    118.42 o 
  -6   7   6     9169.57     8863.13    133.89 o 
  -5   7   6     1556.13     1724.56     59.34 o 
  -4   7   6      475.51      598.58     38.16 o 
  -3   7   6     6803.40     6944.84    101.17 o 
  -2   7   6    26339.37    25396.23    191.45 o 
  -1   7   6    32056.57    31916.51    213.94 o 
   0   7   6    86251.30    88984.13    387.32 o 
   1   7   6    72764.03    76727.65    370.50 o 
   2   7   6     2905.08     3207.83     78.86 o 
   3   7   6    14747.40    15021.58    174.41 o 
   4   7   6     4660.32     4369.16    102.86 o 
   5   7   6      794.08      799.30     59.28 o 
   6   7   6      557.56      543.67     54.16 o 
   7   7   6     1250.40     1186.26     73.95 o 
   8   7   6     6050.77     5443.76    150.70 o 
   9   7   6      986.36      884.47     80.41 o 
 -12   8   6    14192.81    14573.27    250.28 o 
 -11   8   6     1465.80     1648.56     86.23 o 
 -10   8   6    13203.59    13639.39    213.97 o 
  -9   8   6     8707.87     8826.90    162.73 o 
  -8   8   6     1862.75     1889.10     76.72 o 
  -7   8   6     2119.07     2108.67     73.34 o 
  -6   8   6     4654.44     4530.68     99.15 o 
  -5   8   6     2922.72     2857.79     74.43 o 
  -4   8   6     4165.31     3690.03     82.05 o 
  -3   8   6     3660.84     3700.65     77.92 o 
  -2   8   6    44492.48    44788.17    268.12 o 
  -1   8   6    17316.40    17720.67    162.46 o 
   0   8   6     6516.78     6381.16    101.43 o 
   1   8   6     6424.29     6798.57    110.30 o 
   2   8   6     2534.09     2624.32     74.40 o 
   3   8   6     3587.83     3594.33     90.84 o 
   4   8   6     6012.46     5969.59    120.75 o 
   5   8   6     3999.85     3951.53    107.22 o 
   6   8   6     2655.26     2806.31     98.58 o 
   7   8   6     4427.34     4186.14    125.65 o 
   8   8   6      988.47      918.22     79.73 o 
 -12   9   6     3597.89     3835.66    135.12 o 
 -11   9   6     1433.18     1561.94     86.91 o 
 -10   9   6     5172.22     5078.98    135.64 o 
  -9   9   6     3768.58     3900.12    112.66 o 
  -8   9   6      396.63      409.42     45.98 o 
  -7   9   6     1619.50     1609.96     68.19 o 
  -6   9   6     4712.84     4466.67    100.16 o 
  -5   9   6    11086.66    10531.85    141.32 o 
  -4   9   6     4707.56     4669.31     92.68 o 
  -3   9   6     7269.80     7071.78    108.69 o 
  -2   9   6     5157.47     5263.51     94.11 o 
  -1   9   6    25323.82    24713.89    198.74 o 
   0   9   6     7696.76     7771.02    114.88 o 
   1   9   6    22365.16    23537.83    205.89 o 
   2   9   6    22959.96    24024.21    218.61 o 
   3   9   6     4690.86     4518.18    102.53 o 
   4   9   6     3277.08     3298.32     93.87 o 
   5   9   6    10689.78    10285.97    169.79 o 
   6   9   6     7840.06     7527.52    155.38 o 
   7   9   6     1756.24     1615.43     84.88 o 
   8   9   6     1423.55     1310.02     86.22 o 
 -12  10   6     1332.37     1453.06     91.33 o 
 -11  10   6     3933.77     4301.27    134.82 o 
 -10  10   6     1654.92     1890.14     89.99 o 
  -9  10   6     3250.88     3383.92    106.47 o 
  -8  10   6     1431.19     1410.49     69.88 o 
  -7  10   6    11928.49    11533.20    168.36 o 
  -6  10   6     3578.35     3407.78     90.15 o 
  -5  10   6      471.36      460.22     42.24 o 
  -4  10   6    49447.68    47726.52    303.26 o 
  -3  10   6    18580.36    18318.18    177.26 o 
  -2  10   6     5197.33     5394.47     98.19 o 
  -1  10   6     7060.40     7236.71    111.38 o 
   0  10   6      608.33      613.26     44.29 o 
   1  10   6     8155.63     8273.73    126.86 o 
   2  10   6     7485.34     7497.39    126.06 o 
   3  10   6     2171.26     2293.07     77.42 o 
   4  10   6     9183.87     8973.46    153.55 o 
   5  10   6     7450.40     7093.53    146.13 o 
   6  10   6     2060.40     2024.96     90.01 o 
   7  10   6     1312.95     1080.62     73.61 o 
   8  10   6     1419.27     1359.41     85.54 o 
 -12  11   6     2610.61     2880.88    121.06 o 
 -11  11   6     3364.69     3569.87    127.26 o 
 -10  11   6     2508.82     2257.72     99.93 o 
  -9  11   6        8.39       74.23     40.52 o 
  -8  11   6     6513.11     6283.87    136.82 o 
  -7  11   6    18632.03    17778.01    212.61 o 
  -6  11   6     2002.14     1980.78     73.32 o 
  -5  11   6    10251.86    10385.11    147.64 o 
  -4  11   6    10011.75     9555.65    137.70 o 
  -3  11   6    32386.50    33035.80    248.10 o 
  -2  11   6    11905.43    11641.15    146.56 o 
  -1  11   6    15106.47    14668.95    163.85 o 
   0  11   6     1873.50     1862.50     63.44 o 
   1  11   6     5395.52     5496.08    108.07 o 
   2  11   6     1145.71     1282.50     60.32 o 
   3  11   6    21689.30    22126.73    231.42 o 
   4  11   6    13672.90    13732.50    193.53 o 
   5  11   6     2092.59     1940.20     85.93 o 
   6  11   6     5486.47     5507.47    140.09 o 
   7  11   6     4985.88     4683.54    138.31 o 
   8  11   6     1919.47     1862.24     98.17 o 
 -11  12   6     3046.83     2843.88    115.64 o 
 -10  12   6     1212.95     1372.95     79.40 o 
  -9  12   6      894.77      995.22     73.93 o 
  -8  12   6     4293.07     4187.84    115.43 o 
  -7  12   6     9353.27     8977.29    156.99 o 
  -6  12   6     3559.32     3609.15     95.60 o 
  -5  12   6    20425.60    19704.87    208.23 o 
  -4  12   6     6502.83     6264.39    116.04 o 
  -3  12   6     6800.06     6714.85    116.42 o 
  -2  12   6     6738.62     7013.05    118.13 o 
  -1  12   6     6544.11     6450.54    113.66 o 
   0  12   6     1829.90     1886.51     66.50 o 
   1  12   6     3924.48     3783.09     94.27 o 
   2  12   6     5871.09     6090.15    121.07 o 
   3  12   6    13303.12    13394.14    184.58 o 
   4  12   6      220.71      297.31     46.32 o 
   5  12   6     5530.85     5194.87    130.20 o 
   6  12   6    12272.77    12191.77    207.20 o 
   7  12   6      886.60      790.06     77.00 o 
 -11  13   6      176.47      135.54     50.06 o 
 -10  13   6     3673.97     3728.27    127.63 o 
  -9  13   6      642.48      653.37     64.04 o 
  -8  13   6     4317.30     4297.87    120.20 o 
  -7  13   6     2311.44     2319.87     86.63 o 
  -6  13   6     1337.09     1397.80     67.49 o 
  -5  13   6    31324.87    29476.12    263.75 o 
  -4  13   6    21817.13    20862.23    217.42 o 
  -3  13   6     4046.01     3845.71     92.23 o 
  -2  13   6     1484.25     1520.14     62.05 o 
  -1  13   6      731.66      823.84     50.43 o 
   0  13   6     3628.06     3617.86     91.51 o 
   1  13   6     2500.83     2428.33     79.49 o 
   2  13   6     3854.58     3714.76     99.02 o 
   3  13   6     3341.30     3350.88    100.00 o 
   4  13   6     3878.51     3752.83    110.27 o 
   5  13   6      269.38      414.82     50.40 o 
   6  13   6     5966.06     5602.94    146.26 o 
   7  13   6      681.07      576.38     63.70 o 
 -10  14   6      549.44      394.10     61.31 o 
  -9  14   6     5697.05     5956.49    150.69 o 
  -8  14   6      355.52      408.71     51.09 o 
  -7  14   6     1709.79     1711.34     78.07 o 
  -6  14   6     4325.39     3998.72    107.58 o 
  -5  14   6     3073.31     2814.78     88.73 o 
  -4  14   6     4328.44     4347.59    103.51 o 
  -3  14   6     2163.16     2066.88     72.65 o 
  -2  14   6     9230.06     8829.00    142.64 o 
  -1  14   6     4477.90     4344.57    100.45 o 
   0  14   6     9204.99     9489.13    149.47 o 
   1  14   6      194.91      336.48     40.87 o 
   2  14   6     1287.01     1381.69     68.16 o 
   3  14   6     8115.55     8111.82    152.69 o 
   4  14   6     7636.90     7528.88    154.66 o 
   5  14   6       82.88       20.09     44.27 o 
   6  14   6      625.71      607.36     65.40 o 
   7  14   6     4444.87     4349.97    137.91 o 
 -10  15   6      461.89      568.47     65.74 o 
  -9  15   6     5345.35     5430.06    145.86 o 
  -8  15   6      647.34      657.12     63.36 o 
  -7  15   6     1290.03     1331.16     71.57 o 
  -6  15   6     2883.44     2671.73     93.14 o 
  -5  15   6     4507.25     4424.79    110.67 o 
  -4  15   6     4125.87     4371.69    107.58 o 
  -3  15   6     2141.93     2068.75     74.01 o 
  -2  15   6     7985.49     7572.60    135.96 o 
  -1  15   6     6041.95     5743.48    120.04 o 
   0  15   6     4354.54     4249.09    105.54 o 
   1  15   6     1339.12     1423.99     68.85 o 
   2  15   6     3821.73     4065.94    108.56 o 
   3  15   6     4765.42     4905.90    125.70 o 
   4  15   6    12406.12    12421.46    201.08 o 
   5  15   6     3231.03     3298.45    112.59 o 
   6  15   6      755.33      681.67     66.09 o 
 -10  16   6     9656.39     9580.42    205.75 o 
  -9  16   6     4506.66     4341.69    134.86 o 
  -8  16   6     4856.39     4506.28    132.51 o 
  -7  16   6     8563.01     8313.73    166.72 o 
  -6  16   6     6652.46     6468.25    141.92 o 
  -5  16   6     2873.97     2820.44     93.14 o 
  -4  16   6     2801.33     2609.24     90.07 o 
  -3  16   6     1148.23     1120.16     63.39 o 
  -2  16   6    10982.06    10426.99    165.38 o 
  -1  16   6      683.71      747.44     57.92 o 
   0  16   6     6391.86     6353.64    131.67 o 
   1  16   6     8154.82     7396.81    145.85 o 
   2  16   6    11504.79    11622.88    184.56 o 
   3  16   6     4757.98     4898.59    127.39 o 
   4  16   6     6178.82     5736.90    144.58 o 
   5  16   6     1793.74     1856.73     90.67 o 
   6  16   6     1661.57     1797.55     90.66 o 
  -9  17   6      591.93      562.38     66.76 o 
  -8  17   6    14837.86    14552.54    234.60 o 
  -7  17   6     4150.40     3849.01    119.82 o 
  -6  17   6     5223.87     4740.47    126.40 o 
  -5  17   6     4924.08     4873.18    122.97 o 
  -4  17   6      772.53      934.51     60.30 o 
  -3  17   6     6375.78     5923.38    130.29 o 
  -2  17   6    12429.30    11540.43    180.94 o 
  -1  17   6     5553.81     5383.59    124.40 o 
   0  17   6    18329.76    18599.84    229.16 o 
   1  17   6    11002.62    10912.82    182.43 o 
   2  17   6     1889.72     2120.86     88.30 o 
   3  17   6    13975.54    13866.69    215.31 o 
   4  17   6     1137.25     1253.26     75.99 o 
   5  17   6     2162.81     2047.99     95.46 o 
  -8  18   6      411.30      378.40     59.60 o 
  -7  18   6     1240.79     1314.33     78.72 o 
  -6  18   6     1047.95     1002.09     65.76 o 
  -5  18   6     1792.10     1809.47     82.84 o 
  -4  18   6      526.08      488.80     51.09 o 
  -3  18   6     8035.79     7895.03    155.05 o 
  -2  18   6     3239.79     3224.57    103.39 o 
  -1  18   6     4504.98     4188.81    115.77 o 
   0  18   6     2344.02     2290.98     89.69 o 
   1  18   6    11295.53    10816.23    186.88 o 
   2  18   6     3946.13     3888.12    118.44 o 
   3  18   6     2431.93     2248.59     96.16 o 
   4  18   6      321.91      390.30     53.81 o 
  -8  19   6     2428.50     2333.32    106.73 o 
  -7  19   6     3688.70     3579.25    121.14 o 
  -6  19   6     1712.70     1626.24     84.53 o 
  -5  19   6     3943.96     3596.54    114.34 o 
  -4  19   6     6805.66     6312.42    146.69 o 
  -3  19   6      562.15      584.53     54.16 o 
  -2  19   6    20914.75    19838.90    252.82 o 
  -1  19   6     4121.79     4192.87    119.83 o 
   0  19   6     1158.70     1337.81     72.58 o 
   1  19   6     1056.65     1165.65     71.21 o 
   2  19   6     1439.61     1553.39     82.47 o 
   3  19   6     3416.69     3328.27    117.71 o 
   4  19   6     2021.05     1952.68     96.13 o 
  -7  20   6      121.79      110.33     45.63 o 
  -6  20   6      862.53      847.62     72.57 o 
  -5  20   6     1967.21     1958.51     94.09 o 
  -4  20   6     3501.88     3342.61    112.60 o 
  -3  20   6    16696.19    16200.90    234.54 o 
  -2  20   6     3645.89     3378.82    113.64 o 
  -1  20   6     5684.32     5944.76    145.89 o 
   0  20   6      143.22       96.71     42.91 o 
   1  20   6       97.46       86.50     44.95 o 
   2  20   6      438.78      403.61     56.54 o 
   3  20   6     4169.08     4322.03    134.82 o 
  -5  21   6     4203.03     4275.81    131.75 o 
  -4  21   6     6464.48     5935.70    151.75 o 
  -3  21   6     1038.30     1121.31     74.96 o 
  -2  21   6       61.31      103.86     41.88 o 
  -1  21   6      486.91      511.60     58.24 o 
   0  21   6     6396.93     6074.23    152.43 o 
   1  21   6     1219.76     1144.58     78.37 o 
   2  21   6     1073.33     1093.71     83.82 o 
  -4  22   6     6536.67     5970.86    162.34 o 
  -3  22   6     1672.03     1645.22     88.62 o 
  -2  22   6     7085.91     7214.94    171.96 o 
  -1  22   6     9287.82     9223.43    190.31 o 
   0  22   6     2485.63     2571.74    105.37 o 
  -5 -21   7     3451.56     2835.15    124.19 o 
  -4 -21   7     7422.50     7240.98    173.02 o 
  -3 -21   7      389.97      300.40     54.49 o 
  -2 -21   7     3224.31     3395.03    120.42 o 
  -1 -21   7      379.14      300.40     53.47 o 
   0 -21   7      317.45      475.44     58.24 o 
  -6 -20   7      692.19      701.06     65.75 o 
  -5 -20   7     1944.95     1962.88     95.11 o 
  -4 -20   7       73.62      135.87     45.63 o 
  -3 -20   7     3540.94     3687.92    121.47 o 
  -2 -20   7     6920.18     7389.38    163.08 o 
  -1 -20   7     1988.73     1829.33     92.73 o 
   0 -20   7      274.89      334.44     53.13 o 
   1 -20   7     1376.11     1481.38     81.45 o 
   2 -20   7      419.50      367.50     56.88 o 
  -7 -19   7     1080.55      934.27     80.75 o 
  -6 -19   7      970.64     1160.45     81.77 o 
  -5 -19   7     3116.31     2968.97    113.60 o 
  -4 -19   7     4436.31     4739.94    131.11 o 
  -3 -19   7    14082.80    13435.92    218.75 o 
  -2 -19   7      257.27      380.07     53.81 o 
  -1 -19   7     2892.62     2906.58    106.43 o 
   0 -19   7      117.98      167.20     44.27 o 
   1 -19   7      637.23      749.75     66.08 o 
   2 -19   7      689.64      716.39     67.79 o 
   3 -19   7     5934.93     6176.28    159.21 o 
  -8 -18   7      972.88      967.94     81.09 o 
  -7 -18   7     1584.25     1317.31     88.28 o 
  -6 -18   7      631.16      721.14     65.06 o 
  -5 -18   7     3858.09     3521.02    128.34 o 
  -4 -18   7     3708.26     3514.67    109.56 o 
  -3 -18   7     6178.24     5995.63    142.20 o 
  -2 -18   7    19754.01    21220.44    256.80 o 
  -1 -18   7     4421.18     4260.61    121.56 o 
   0 -18   7     4441.85     4697.23    128.04 o 
   1 -18   7     2483.45     2590.09     97.87 o 
   2 -18   7     2603.53     2620.19    103.33 o 
   3 -18   7     1973.35     2049.16     96.13 o 
  -9 -17   7     1071.06      890.65     85.18 o 
  -8 -17   7     1356.49     1301.46     82.13 o 
  -7 -17   7     2321.85     2140.39    102.64 o 
  -6 -17   7      702.70      828.15     67.79 o 
  -5 -17   7     5891.38     5340.61    152.09 o 
  -4 -17   7     5970.55     5773.59    133.65 o 
  -3 -17   7     8123.07     7663.02    153.69 o 
  -2 -17   7      396.40      492.17     52.79 o 
  -1 -17   7     1469.06     1555.24     77.71 o 
   0 -17   7     5086.72     5399.52    132.89 o 
   1 -17   7    10567.51    11045.33    188.51 o 
   2 -17   7       77.95       63.68     41.20 o 
   3 -17   7     3655.33     3805.94    119.78 o 
   4 -17   7     5043.34     5433.52    146.50 o 
  -9 -16   7    10137.05     8762.22    243.52 o 
  -8 -16   7     4983.99     4632.14    137.64 o 
  -7 -16   7     4156.25     3853.59    136.90 o 
  -6 -16   7     1802.71     1928.50     83.52 o 
  -5 -16   7      443.92      429.51     51.09 o 
  -4 -16   7     2391.51     2354.30     87.31 o 
  -3 -16   7     3014.90     2968.12     97.58 o 
  -2 -16   7    15100.89    16413.12    210.50 o 
  -1 -16   7     4254.81     4688.51    117.81 o 
   0 -16   7     6725.13     6793.44    142.62 o 
   1 -16   7    14477.99    15377.30    215.48 o 
   2 -16   7     1234.39     1247.25     72.93 o 
   3 -16   7     1137.44     1162.64     71.90 o 
   4 -16   7     3222.52     3449.77    114.29 o 
   5 -16   7     1229.93     1456.71     84.51 o 
 -10 -15   7     7444.41     7700.43    188.76 o 
  -9 -15   7     1315.89     1077.89     86.90 o 
  -8 -15   7     7961.51     8305.93    172.46 o 
  -7 -15   7     3039.84     2824.57    109.52 o 
  -6 -15   7     4705.19     4783.97    120.23 o 
  -5 -15   7      312.77      293.59     43.60 o 
  -4 -15   7     6005.30     6319.67    131.98 o 
  -3 -15   7    10258.11    10120.34    165.98 o 
  -2 -15   7     3902.32     4155.32    106.19 o 
  -1 -15   7     3082.11     3153.40     96.57 o 
   0 -15   7      441.78      471.07     47.35 o 
   1 -15   7     2468.94     2625.92     90.73 o 
   2 -15   7      153.23      243.15     42.91 o 
   3 -15   7     1612.75     1446.25     76.69 o 
   4 -15   7     5367.40     5199.27    137.67 o 
   5 -15   7      961.95     1068.11     73.25 o 
 -10 -14   7     9620.91    10418.48    209.21 o 
  -9 -14   7     4441.82     3898.43    132.13 o 
  -8 -14   7    19771.67    19379.94    254.75 o 
  -7 -14   7     2684.80     2421.22     94.49 o 
  -6 -14   7     1183.80     1252.06     68.50 o 
  -5 -14   7     7259.46     6732.15    141.69 o 
  -4 -14   7     2402.14     2462.39     83.57 o 
  -3 -14   7     1837.54     1739.27     71.26 o 
  -2 -14   7     1027.79     1062.18     57.25 o 
  -1 -14   7     1940.27     2090.95     76.38 o 
   0 -14   7     3323.43     3483.09    100.69 o 
   1 -14   7     5362.30     5964.84    126.45 o 
   2 -14   7     1638.74     1712.61     77.04 o 
   3 -14   7      746.07      726.32     60.30 o 
   4 -14   7      264.00      275.18     47.00 o 
   5 -14   7      135.29      -32.69     43.25 o 
   6 -14   7      574.10      700.67     64.04 o 
 -11 -13   7     3671.82     3734.34    132.39 o 
 -10 -13   7      624.83      497.34     63.02 o 
  -9 -13   7     4947.94     4661.56    140.38 o 
  -8 -13   7     4580.01     4747.50    128.41 o 
  -7 -13   7    26538.91    24293.49    330.27 o 
  -6 -13   7     1337.46     1555.23     69.19 o 
  -5 -13   7     1636.98     1607.09     70.57 o 
  -4 -13   7     7490.62     7642.77    134.56 o 
  -3 -13   7      572.48      788.29     50.08 o 
  -2 -13   7      244.19      280.98     36.78 o 
  -1 -13   7     4756.42     4969.33    109.01 o 
   0 -13   7    31137.29    32607.56    283.77 o 
   1 -13   7     1916.93     1989.95     76.04 o 
   2 -13   7     7234.29     7731.63    144.41 o 
   3 -13   7     3762.88     4007.52    111.62 o 
   4 -13   7     7366.98     7469.52    156.68 o 
   5 -13   7     6781.19     6671.17    155.22 o 
   6 -13   7      895.52      912.03     75.29 o 
 -11 -12   7     7438.00     7981.26    186.03 o 
 -10 -12   7     1319.86     1634.07     87.24 o 
  -9 -12   7     9397.44     8695.95    189.08 o 
  -8 -12   7    12720.62    12689.98    198.47 o 
  -7 -12   7    13162.40    12558.25    195.52 o 
  -6 -12   7     7976.63     7735.27    142.81 o 
  -5 -12   7      633.43      508.97     46.67 o 
  -4 -12   7      832.97      751.32     49.41 o 
  -3 -12   7     3161.83     3173.61     86.36 o 
  -2 -12   7     1582.39     1763.33     65.80 o 
  -1 -12   7    10149.93    10450.88    151.00 o 
   0 -12   7     4065.00     4157.88    101.10 o 
   1 -12   7     8752.05     8993.85    146.68 o 
   2 -12   7    25534.60    27614.59    266.89 o 
   3 -12   7    21517.11    21858.59    246.64 o 
   4 -12   7     1793.85     1935.68     82.84 o 
   5 -12   7     5414.41     5540.47    139.05 o 
   6 -12   7     5626.08     5788.68    151.00 o 
   7 -12   7      737.44      780.10     71.88 o 
 -11 -11   7      868.22     1065.67     83.47 o 
 -10 -11   7      440.31      480.94     57.22 o 
  -9 -11   7     3925.53     3945.67    125.29 o 
  -8 -11   7     1101.05     1256.42     70.20 o 
  -7 -11   7     2735.15     2511.11     88.37 o 
  -6 -11   7    10053.05     9771.84    155.41 o 
  -5 -11   7     9397.51     8927.73    152.98 o 
  -4 -11   7    12699.55    12735.99    163.39 o 
  -3 -11   7     1186.36     1411.10     59.31 o 
  -2 -11   7     7379.44     7495.41    122.98 o 
  -1 -11   7     2714.42     2814.40     79.51 o 
   0 -11   7     8063.30     8720.14    136.73 o 
   1 -11   7    23177.22    24978.86    236.65 o 
   2 -11   7    25908.05    27004.72    256.36 o 
   3 -11   7    14272.67    15441.46    202.89 o 
   4 -11   7     1357.19     1644.46     77.03 o 
   5 -11   7    10052.34    10244.02    184.69 o 
   6 -11   7     2103.69     2334.43     97.17 o 
   7 -11   7      164.09      370.52     51.76 o 
 -12 -10   7      171.48      115.11     55.51 o 
 -11 -10   7     1161.34     1157.87     79.74 o 
 -10 -10   7     8228.61     8144.97    172.50 o 
  -9 -10   7      144.46       77.64     44.27 o 
  -8 -10   7     8012.98     8187.29    153.75 o 
  -7 -10   7      159.32      167.89     36.78 o 
  -6 -10   7     3478.81     3536.92     96.28 o 
  -5 -10   7    15136.16    14804.27    191.98 o 
  -4 -10   7     1764.73     1881.06     66.16 o 
  -3 -10   7     1186.07     1294.59     54.20 o 
  -2 -10   7    22731.69    23219.04    208.94 o 
  -1 -10   7    17768.19    17665.44    185.93 o 
   0 -10   7     1971.72     2065.84     68.55 o 
   1 -10   7     3830.92     4216.03     96.32 o 
   2 -10   7    10174.91    10521.65    157.15 o 
   3 -10   7     8171.08     8732.67    149.67 o 
   4 -10   7     1048.21     1055.66     62.36 o 
   5 -10   7     1871.55     2058.83     85.91 o 
   6 -10   7     7376.01     7584.64    164.18 o 
   7 -10   7      714.07      698.00     66.43 o 
 -12  -9   7      211.25      237.03     58.92 o 
 -11  -9   7      684.50      699.71     64.72 o 
 -10  -9   7     3783.79     4047.92    122.88 o 
  -9  -9   7     5463.70     5305.34    135.00 o 
  -8  -9   7     2906.26     3244.37     98.96 o 
  -7  -9   7     1669.05     1422.09     68.53 o 
  -6  -9   7     3617.89     3309.18     88.79 o 
  -5  -9   7     4419.75     4124.95     95.70 o 
  -4  -9   7      111.18      193.43     32.69 o 
  -3  -9   7     7402.55     7026.78    113.79 o 
  -2  -9   7     8538.87     8711.40    124.89 o 
  -1  -9   7     3155.83     3286.22     80.58 o 
   0  -9   7     1100.97     1103.29     51.81 o 
   1  -9   7     4772.36     5018.94    101.87 o 
   2  -9   7     6074.21     5941.93    116.66 o 
   3  -9   7     3718.22     4077.86    103.12 o 
   4  -9   7     3044.83     3296.30     98.96 o 
   5  -9   7    10413.15    10199.63    177.58 o 
   6  -9   7     1580.58     1511.66     82.14 o 
   7  -9   7      506.51      554.18     58.93 o 
 -12  -8   7     4535.46     4467.36    148.51 o 
 -11  -8   7     4071.25     4438.76    136.20 o 
 -10  -8   7     6366.85     6381.29    151.13 o 
  -9  -8   7     8474.42     8599.61    166.80 o 
  -8  -8   7     3273.38     3574.80    101.38 o 
  -7  -8   7     1184.24     1172.12     59.99 o 
  -6  -8   7     2166.09     2191.40     73.34 o 
  -5  -8   7    17792.69    17360.04    187.75 o 
  -4  -8   7     7134.29     7324.85    116.52 o 
  -3  -8   7     9003.81     9271.20    128.76 o 
  -2  -8   7    33172.67    34421.71    242.11 o 
  -1  -8   7     9718.01    10412.34    133.29 o 
   0  -8   7     7752.79     8115.98    121.37 o 
   1  -8   7     5611.93     5923.31    107.43 o 
   2  -8   7    14143.83    14308.14    173.55 o 
   3  -8   7     7179.19     7415.69    132.15 o 
   4  -8   7     2053.14     2213.15     80.14 o 
   5  -8   7      952.94     1102.95     67.46 o 
   6  -8   7    14773.41    14912.07    222.34 o 
   7  -8   7     2842.66     2868.21    109.83 o 
   8  -8   7     3262.40     3057.29    120.76 o 
 -12  -7   7     2815.67     2968.06    123.13 o 
 -11  -7   7     3680.79     4055.59    126.96 o 
 -10  -7   7    10219.43    10348.31    187.86 o 
  -9  -7   7     2091.78     2261.28     89.35 o 
  -8  -7   7     1795.22     2025.74     78.77 o 
  -7  -7   7      874.83      874.38     53.84 o 
  -6  -7   7    38491.67    38160.96    284.07 o 
  -5  -7   7    13443.20    13835.38    164.05 o 
  -4  -7   7    18631.80    18162.63    177.04 o 
  -3  -7   7    37426.30    38406.32    260.60 o 
  -2  -7   7     6167.38     6336.85    101.74 o 
  -1  -7   7    29767.88    31130.64    227.89 o 
   0  -7   7      917.57      918.46     47.37 o 
   1  -7   7     3900.75     3973.01     87.81 o 
   2  -7   7    10365.14    10900.92    149.04 o 
   3  -7   7     1961.58     2153.27     75.03 o 
   4  -7   7    10715.35    11315.74    170.20 o 
   5  -7   7     9632.62     9296.81    164.85 o 
   6  -7   7     4457.79     4536.54    124.98 o 
   7  -7   7     2186.09     2442.99    101.27 o 
   8  -7   7    11178.48    10701.57    210.74 o 
 -13  -6   7     1683.14     1811.21    104.30 o 
 -12  -6   7      903.71      990.07     82.45 o 
 -11  -6   7     4496.30     4955.86    137.96 o 
 -10  -6   7     5938.07     6187.13    146.32 o 
  -9  -6   7     3083.06     2982.68     99.65 o 
  -8  -6   7     4923.55     4978.36    116.90 o 
  -7  -6   7    13837.48    13453.26    183.56 o 
  -6  -6   7     1495.12     1481.15     62.06 o 
  -5  -6   7    26891.10    25666.59    221.95 o 
  -4  -6   7    46595.20    45932.45    281.74 o 
  -3  -6   7    49320.18    48928.34    291.69 o 
  -2  -6   7     5502.91     5908.89     95.87 o 
  -1  -6   7    12499.43    13086.35    142.02 o 
   0  -6   7    99982.65   107535.23    453.32 o 
   1  -6   7    14415.79    14851.51    161.42 o 
   2  -6   7     7283.30     7808.03    124.02 o 
   3  -6   7     3790.82     3883.23     94.60 o 
   4  -6   7     1284.53     1217.47     62.03 o 
   5  -6   7    10642.14    10867.83    176.64 o 
   6  -6   7     3582.57     3539.28    112.29 o 
   7  -6   7    10350.24    10085.02    194.96 o 
   8  -6   7     2439.41     2388.98    107.75 o 
 -13  -5   7      897.87      809.82     79.38 o 
 -12  -5   7     1986.22     2107.57    103.30 o 
 -11  -5   7     6554.02     7110.12    166.18 o 
 -10  -5   7     1961.15     2012.40     87.29 o 
  -9  -5   7     7154.09     7109.61    148.21 o 
  -8  -5   7      489.12      464.98     45.99 o 
  -7  -5   7     7487.16     7381.58    131.92 o 
  -6  -5   7     3814.82     4616.58     98.07 o 
  -5  -5   7     8812.86     8560.60    125.34 o 
  -4  -5   7     5349.93     5545.85     97.57 o 
  -3  -5   7     2211.22     2095.93     60.41 o 
  -2  -5   7    31933.52    32559.91    220.89 o 
  -1  -5   7    49751.92    52033.07    282.78 o 
   0  -5   7    27833.66    29037.87    214.73 o 
   1  -5   7     1549.83     1806.99     59.68 o 
   2  -5   7      509.06      661.91     44.29 o 
   3  -5   7    12202.63    12383.95    163.67 o 
   4  -5   7     3829.69     4270.67    105.18 o 
   5  -5   7    11295.55    11545.40    179.83 o 
   6  -5   7    12134.74    12069.81    198.02 o 
   7  -5   7    10530.60    10383.14    193.28 o 
   8  -5   7     8894.05     8360.02    185.50 o 
 -13  -4   7     1229.61     1338.14     88.94 o 
 -12  -4   7     3525.56     3420.57    130.35 o 
 -11  -4   7    10532.69    10861.19    200.20 o 
 -10  -4   7      552.57      549.80     57.23 o 
  -9  -4   7      888.83      902.62     62.01 o 
  -8  -4   7     1914.42     1958.90     75.37 o 
  -7  -4   7    10320.78     9751.65    150.46 o 
  -6  -4   7     2981.66     2977.83     80.58 o 
  -5  -4   7    12321.76    11687.71    145.44 o 
  -4  -4   7    12934.13    12495.88    140.79 o 
  -3  -4   7    16428.44    15978.15    153.84 o 
  -2  -4   7    28449.74    28928.19    204.20 o 
  -1  -4   7    12262.78    12732.42    134.86 o 
   0  -4   7    16652.29    17004.04    159.60 o 
   1  -4   7     4003.81     4361.15     86.82 o 
   2  -4   7     6864.35     7461.32    119.22 o 
   3  -4   7     5556.34     5791.45    112.20 o 
   4  -4   7      584.92      608.77     51.10 o 
   5  -4   7     1268.78     1203.09     66.46 o 
   6  -4   7     1725.49     1933.93     86.59 o 
   7  -4   7     1904.15     1692.30     88.30 o 
   8  -4   7     4154.45     3704.86    128.68 o 
 -13  -3   7     4785.49     5203.64    156.38 o 
 -12  -3   7     1196.51     1268.32     82.46 o 
 -11  -3   7    15844.90    16567.60    246.98 o 
 -10  -3   7     3361.70     3560.86    112.63 o 
  -9  -3   7     1771.97     1853.15     78.76 o 
  -8  -3   7     2202.22     2072.99     78.12 o 
  -7  -3   7     7025.75     7016.44    128.82 o 
  -6  -3   7     4072.84     4017.78     92.98 o 
  -5  -3   7    30373.19    28028.51    228.04 o 
  -4  -3   7     3120.00     3154.46     73.80 o 
  -3  -3   7    29047.04    27501.20    201.99 o 
  -2  -3   7     4746.73     4694.43     82.50 o 
  -1  -3   7     3816.07     4501.78     80.01 o 
   0  -3   7    18607.65    19792.47    169.34 o 
   1  -3   7    16135.66    16938.55    164.95 o 
   2  -3   7    21565.67    22937.40    204.76 o 
   3  -3   7     5490.29     5834.26    110.83 o 
   4  -3   7     2726.85     2697.06     85.65 o 
   5  -3   7     8508.29     8529.65    154.84 o 
   6  -3   7     4450.42     4629.27    124.65 o 
   7  -3   7     2872.90     3014.83    109.84 o 
   8  -3   7    12005.26    11852.13    218.42 o 
 -13  -2   7      132.45      166.52     53.12 o 
 -12  -2   7      176.35      250.65     54.15 o 
 -11  -2   7     3843.85     4218.92    130.06 o 
 -10  -2   7    15060.39    16007.88    227.77 o 
  -9  -2   7     2751.16     2906.50     96.56 o 
  -8  -2   7    32542.05    31815.00    284.43 o 
  -7  -2   7    10002.46     9722.09    149.77 o 
  -6  -2   7    37428.09    37070.97    275.31 o 
  -5  -2   7    80566.86    76635.48    391.94 o 
  -4  -2   7     3818.15     3826.20     81.04 o 
  -3  -2   7    16873.36    16613.98    156.47 o 
  -2  -2   7     4604.98     4112.29     77.02 o 
  -1  -2   7    23986.12    23214.48    179.27 o 
   0  -2   7    27659.32    29854.32    207.38 o 
   1  -2   7    33196.93    36029.73    239.70 o 
   2  -2   7      192.78      312.31     33.72 o 
   3  -2   7     5164.56     5153.42    105.67 o 
   4  -2   7      102.34      151.88     34.39 o 
   5  -2   7     1769.08     1625.63     75.35 o 
   6  -2   7     3469.17     3435.54    109.56 o 
   7  -2   7     8437.21     8118.68    171.15 o 
   8  -2   7      723.84      834.96     75.97 o 
 -13  -1   7      841.12      932.78     84.49 o 
 -12  -1   7     1563.10     1872.92     95.09 o 
 -11  -1   7     2363.61     2567.34    105.04 o 
 -10  -1   7     5801.62     5887.43    142.57 o 
  -9  -1   7      832.71      831.38     62.69 o 
  -8  -1   7      159.66      199.23     41.55 o 
  -7  -1   7     4664.13     4447.43    104.29 o 
  -6  -1   7    60943.03    58969.54    354.96 o 
  -5  -1   7    38555.54    35449.16    258.35 o 
  -4  -1   7      940.80      929.89     45.68 o 
  -3  -1   7     2865.14     2787.69     66.62 o 
  -2  -1   7     2039.71     1917.50     55.63 o 
  -1  -1   7     1106.58      859.84     39.89 o 
   0  -1   7    20170.17    21090.90    172.83 o 
   1  -1   7     6082.76     6328.58    100.37 o 
   2  -1   7    37978.35    40142.38    273.29 o 
   3  -1   7     2464.91     2453.74     77.12 o 
   4  -1   7     2882.15     2929.53     89.76 o 
   5  -1   7     6767.76     6552.53    138.24 o 
   6  -1   7      258.77      292.89     48.70 o 
   7  -1   7     1279.93     1360.42     78.04 o 
   8  -1   7      496.31      524.55     60.63 o 
 -13   0   7     2166.58     1950.68    102.28 o 
 -12   0   7      669.05      815.01     51.79 o 
 -11   0   7     1698.24     1533.21    118.46 o 
 -10   0   7     2460.74     2776.12     73.56 o 
  -9   0   7     6500.93     6277.57    302.15 o 
  -8   0   7     1285.14     1349.08     47.00 o 
  -7   0   7      534.58      603.79     36.85 o 
  -6   0   7    97840.31    94402.84    329.43 o 
  -5   0   7      836.66      786.81     89.97 o 
  -4   0   7     4457.15     4051.41     60.01 o 
  -3   0   7       38.11       41.16     49.89 o 
  -2   0   7     9650.05     9524.92     83.62 o 
  -1   0   7     2694.57     2393.22     75.14 o 
   0   0   7    24707.48    24772.94    482.69 o 
   1   0   7     2006.03     2333.97     55.10 o 
   2   0   7      637.48      650.70     31.92 o 
   3   0   7    44681.19    44995.40   1241.34 o 
   4   0   7       77.46      147.38     43.59 o 
   5   0   7      664.47      667.71     66.60 o 
   6   0   7     2808.96     2760.45    120.77 o 
   7   0   7      232.25      236.94     33.22 o 
   8   0   7     2902.91     2793.94     79.35 o 
 -13   1   7      914.66      991.76     86.54 o 
 -12   1   7     1620.46     1773.79     93.39 o 
 -11   1   7     2526.56     2236.77     99.25 o 
 -10   1   7     5484.44     5881.34    142.54 o 
  -9   1   7      749.43      740.36     61.33 o 
  -8   1   7      126.19       92.29     42.57 o 
  -7   1   7     4061.21     3871.62     99.11 o 
  -6   1   7    60790.66    57716.71    348.79 o 
  -5   1   7    39499.95    35682.93    260.00 o 
  -4   1   7      955.61     1054.32     48.75 o 
  -3   1   7     2622.04     2313.55     61.82 o 
  -2   1   7     2483.68     2336.79     60.78 o 
  -1   1   7     1159.22      951.61     42.28 o 
   0   1   7    19934.06    19808.82    167.58 o 
   1   1   7     6249.81     6425.90    101.76 o 
   2   1   7    39727.16    40065.70    269.82 o 
   3   1   7     3057.64     3010.41     84.32 o 
   4   1   7     2698.28     2678.31     86.67 o 
   5   1   7     7112.99     6712.27    139.98 o 
   6   1   7      264.70      398.13     51.77 o 
   7   1   7     1428.17     1478.81     80.09 o 
   8   1   7      455.71      424.06     56.54 o 
 -13   2   7      135.94       92.29     53.47 o 
 -12   2   7      135.83      164.82     52.10 o 
 -11   2   7     4023.68     4113.24    129.73 o 
 -10   2   7    15555.13    16099.34    228.20 o 
  -9   2   7     2681.40     2753.49     95.20 o 
  -8   2   7    32591.02    31633.09    284.44 o 
  -7   2   7    10365.24     9529.63    147.76 o 
  -6   2   7    37297.80    36035.35    269.28 o 
  -5   2   7    80572.82    74671.75    385.32 o 
  -4   2   7     3516.07     3801.02     80.33 o 
  -3   2   7    16427.28    15120.69    150.85 o 
  -2   2   7     4933.97     4333.64     79.10 o 
  -1   2   7    24512.39    23326.28    179.72 o 
   0   2   7    28709.87    29098.29    205.14 o 
   1   2   7    31116.93    31859.64    224.86 o 
   2   2   7      116.48      146.78     32.35 o 
   3   2   7     4998.50     4818.63    101.56 o 
   4   2   7      139.55      176.41     35.76 o 
   5   2   7     1772.49     1612.68     76.71 o 
   6   2   7     3938.48     3685.15    114.71 o 
   7   2   7     8308.56     7723.39    168.74 o 
   8   2   7      754.69      755.60     70.52 o 
 -13   3   7     4595.73     4921.07    152.95 o 
 -12   3   7     1100.47     1202.48     82.12 o 
 -11   3   7    15293.62    15460.43    242.42 o 
 -10   3   7     3321.23     3532.43    109.90 o 
  -9   3   7     1993.14     2002.14     81.50 o 
  -8   3   7     2258.33     2394.09     83.24 o 
  -7   3   7     6135.56     5923.44    117.08 o 
  -6   3   7     4905.25     5029.39    101.60 o 
  -5   3   7    29572.96    27212.02    221.91 o 
  -4   3   7     3557.84     3524.06     77.25 o 
  -3   3   7    27884.53    25483.79    196.13 o 
  -2   3   7     4696.89     4593.54     81.47 o 
  -1   3   7     4182.70     4509.38     81.07 o 
   0   3   7    18186.27    18520.49    163.72 o 
   1   3   7    15021.04    15006.00    154.41 o 
   2   3   7    22521.89    23215.86    204.93 o 
   3   3   7     5666.26     5775.92    110.85 o 
   4   3   7     2211.27     2257.01     77.43 o 
   5   3   7     8814.54     8205.64    152.13 o 
   6   3   7     4443.82     4138.83    121.24 o 
   7   3   7     3281.55     2967.82    109.19 o 
   8   3   7    11891.92    10575.19    208.12 o 
 -13   4   7     1238.79     1347.01     90.64 o 
 -12   4   7     3481.34     3478.49    125.57 o 
 -11   4   7    10594.28    10333.67    196.44 o 
 -10   4   7      434.81      369.57     51.43 o 
  -9   4   7      722.01      868.10     59.28 o 
  -8   4   7     1564.63     1511.04     69.21 o 
  -7   4   7     9674.59     8971.07    143.17 o 
  -6   4   7     2915.66     2920.63     79.90 o 
  -5   4   7    12562.21    11675.61    145.48 o 
  -4   4   7    12930.35    12204.58    139.41 o 
  -3   4   7    16295.58    15517.60    153.82 o 
  -2   4   7    28287.67    27979.41    200.30 o 
  -1   4   7    12330.26    12043.09    131.42 o 
   0   4   7    15446.77    15679.60    153.54 o 
   1   4   7     4145.99     4386.01     87.17 o 
   2   4   7     6370.18     6887.62    113.69 o 
   3   4   7     5921.33     5842.10    112.23 o 
   4   4   7      581.20      579.47     50.76 o 
   5   4   7     1103.20     1092.20     63.39 o 
   6   4   7     1827.50     1809.63     84.89 o 
   7   4   7     1831.55     1836.43     93.75 o 
   8   4   7     3841.87     3355.75    125.25 o 
 -13   5   7     1148.99      945.54     85.18 o 
 -12   5   7     1810.17     2023.83    100.22 o 
 -11   5   7     6411.22     6548.08    159.67 o 
 -10   5   7     2040.85     2043.19     92.07 o 
  -9   5   7     6814.43     6830.35    141.67 o 
  -8   5   7      561.05      497.37     47.69 o 
  -7   5   7     7824.21     7802.84    133.33 o 
  -6   5   7     4141.07     4982.62    101.17 o 
  -5   5   7    10125.91     9765.71    132.72 o 
  -4   5   7     4856.98     4935.72     90.68 o 
  -3   5   7     2661.12     2544.22     65.22 o 
  -2   5   7    32472.17    32241.06    218.54 o 
  -1   5   7    50773.42    51774.86    286.27 o 
   0   5   7    27415.47    27620.15    208.35 o 
   1   5   7     1504.73     1595.16     56.95 o 
   2   5   7      350.62      452.34     42.24 o 
   3   5   7    11727.24    11620.72    157.42 o 
   4   5   7     4295.16     4512.64    105.90 o 
   5   5   7    10929.48    10168.39    173.26 o 
   6   5   7    12334.45    11408.56    193.24 o 
   7   5   7    10198.54    10083.65    192.56 o 
   8   5   7     8843.59     8257.44    184.13 o 
 -13   6   7     1627.43     1533.38     96.11 o 
 -12   6   7      816.28      783.22     72.22 o 
 -11   6   7     4583.62     4697.96    139.33 o 
 -10   6   7     5117.31     5327.84    135.65 o 
  -9   6   7     3677.92     3632.63    107.20 o 
  -8   6   7     4799.87     4661.07    113.13 o 
  -7   6   7    13694.81    13441.73    176.30 o 
  -6   6   7     1730.16     1653.34     63.77 o 
  -5   6   7    26459.09    24669.47    212.80 o 
  -4   6   7    46688.46    44570.19    275.71 o 
  -3   6   7    51285.23    49397.25    286.49 o 
  -2   6   7     5614.92     5930.78     95.88 o 
  -1   6   7    11633.31    11742.10    135.01 o 
   0   6   7   103941.95   107511.57    455.13 o 
   1   6   7    15050.36    15175.92    162.20 o 
   2   6   7     7824.10     7977.46    125.11 o 
   3   6   7     3787.00     3775.98     93.24 o 
   4   6   7     1369.58     1475.24     66.13 o 
   5   6   7    10555.18     9944.24    172.17 o 
   6   6   7     3292.54     3181.35    107.15 o 
   7   6   7    10734.22    10216.88    195.69 o 
   8   6   7     2542.36     2384.35    110.49 o 
 -12   7   7     2811.01     3284.91    121.76 o 
 -11   7   7     3874.94     4159.84    128.68 o 
 -10   7   7    10008.08     9477.30    177.55 o 
  -9   7   7     2152.85     2278.77     88.67 o 
  -8   7   7     1720.54     1773.66     74.33 o 
  -7   7   7      720.14      657.92     51.79 o 
  -6   7   7    38028.03    37138.46    277.99 o 
  -5   7   7    12720.13    12546.00    153.95 o 
  -4   7   7    17591.89    16813.14    170.99 o 
  -3   7   7    37922.46    36874.03    250.13 o 
  -2   7   7     6377.59     6218.21    100.39 o 
  -1   7   7    29655.88    30293.36    226.82 o 
   0   7   7      916.07      916.76     48.05 o 
   1   7   7     3560.72     3534.62     84.03 o 
   2   7   7    10213.83     9879.44    141.81 o 
   3   7   7     1945.93     2190.75     75.37 o 
   4   7   7    10190.24    10049.91    160.53 o 
   5   7   7     9941.31     9397.45    166.60 o 
   6   7   7     4053.33     3995.30    120.17 o 
   7   7   7     2115.39     2145.58     98.53 o 
   8   7   7    11539.75    10386.71    208.04 o 
 -12   8   7     4622.75     4810.38    147.16 o 
 -11   8   7     4160.07     4282.65    131.77 o 
 -10   8   7     6088.81     6010.94    146.32 o 
  -9   8   7     7621.25     8260.16    157.80 o 
  -8   8   7     2982.35     3146.10     95.21 o 
  -7   8   7     1144.06     1068.13     58.96 o 
  -6   8   7     2082.51     2056.17     72.66 o 
  -5   8   7    17574.62    16910.87    182.19 o 
  -4   8   7     7318.03     7382.27    115.86 o 
  -3   8   7     9025.74     8852.49    123.61 o 
  -2   8   7    32488.79    32539.62    234.25 o 
  -1   8   7     8969.65     9103.14    124.62 o 
   0   8   7     7199.97     7000.03    113.43 o 
   1   8   7     5303.81     5328.33    102.61 o 
   2   8   7    13665.66    13538.26    168.32 o 
   3   8   7     7170.30     7294.45    130.78 o 
   4   8   7     2051.74     2144.61     80.14 o 
   5   8   7      922.00      895.42     69.17 o 
   6   8   7    14452.00    14041.57    219.55 o 
   7   8   7     2730.83     2724.09    107.09 o 
   8   8   7     3251.46     3191.68    126.56 o 
 -12   9   7      209.91      158.70     52.79 o 
 -11   9   7      737.72      808.06     71.54 o 
 -10   9   7     3526.55     3465.72    116.04 o 
  -9   9   7     5419.83     5697.19    135.68 o 
  -8   9   7     2944.48     3103.53     95.89 o 
  -7   9   7     1581.90     1495.30     68.19 o 
  -6   9   7     3211.48     2804.20     82.62 o 
  -5   9   7     3912.03     3601.18     90.19 o 
  -4   9   7      164.59      158.36     32.01 o 
  -3   9   7     7104.32     6565.43    110.68 o 
  -2   9   7     9269.79     9179.46    127.72 o 
  -1   9   7     3095.01     2935.04     76.82 o 
   0   9   7      971.23      980.48     50.10 o 
   1   9   7     4946.71     5015.21    102.91 o 
   2   9   7     6462.44     6419.05    120.46 o 
   3   9   7     3110.07     3352.17     93.51 o 
   4   9   7     3010.26     3124.93     96.23 o 
   5   9   7    10218.24     9724.63    173.79 o 
   6   9   7     1748.71     1494.77     85.22 o 
   7   9   7      422.83      406.68     56.88 o 
 -12  10   7      136.27       99.44     55.51 o 
 -11  10   7     1138.13     1407.96     85.19 o 
 -10  10   7     9033.18     9133.21    181.15 o 
  -9  10   7      114.52       18.39     38.14 o 
  -8  10   7     8691.42     8938.65    160.33 o 
  -7  10   7      242.45      238.74     39.85 o 
  -6  10   7     3687.37     3840.74     95.96 o 
  -5  10   7    15361.18    15108.55    183.05 o 
  -4  10   7     1747.84     1654.94     64.11 o 
  -3  10   7     1499.06     1315.39     57.28 o 
  -2  10   7    22635.22    22502.28    205.45 o 
  -1  10   7    18423.03    17966.07    187.76 o 
   0  10   7     1873.40     1873.33     65.82 o 
   1  10   7     3488.31     3444.58     89.12 o 
   2  10   7     9870.42     9617.76    150.25 o 
   3  10   7     8327.82     8822.36    150.37 o 
   4  10   7     1022.49      907.76     62.02 o 
   5  10   7     1749.43     1738.57     85.22 o 
   6  10   7     7657.24     7527.42    166.26 o 
   7  10   7      643.70      548.09     63.02 o 
 -11  11   7     1051.80     1193.22     86.54 o 
 -10  11   7      363.79      148.84     50.07 o 
  -9  11   7     3765.32     4003.64    116.40 o 
  -8  11   7     1235.54     1399.33     72.59 o 
  -7  11   7     2898.19     2619.22     90.77 o 
  -6  11   7    10830.44    10195.91    157.22 o 
  -5  11   7    10127.18     9616.05    147.92 o 
  -4  11   7    12906.25    12863.29    164.79 o 
  -3  11   7     1207.20     1333.41     57.94 o 
  -2  11   7     6783.28     6664.88    116.42 o 
  -1  11   7     2938.38     3034.04     81.24 o 
   0  11   7     7933.57     7885.26    130.55 o 
   1  11   7    22789.87    23841.14    230.69 o 
   2  11   7    26657.21    26576.07    254.06 o 
   3  11   7    14484.43    14436.67    196.04 o 
   4  11   7     1125.50     1147.71     68.49 o 
   5  11   7    10847.38    10261.75    184.10 o 
   6  11   7     2049.08     2033.31     94.44 o 
   7  11   7      223.62      260.87     53.13 o 
 -11  12   7     7467.00     8176.32    187.75 o 
 -10  12   7     1318.49     1163.10     76.00 o 
  -9  12   7     9746.61     9463.58    183.64 o 
  -8  12   7    13015.47    12500.78    195.08 o 
  -7  12   7    12994.34    12637.90    187.94 o 
  -6  12   7     8298.80     7908.33    142.16 o 
  -5  12   7      599.50      481.02     46.33 o 
  -4  12   7      621.14      564.50     47.35 o 
  -3  12   7     3352.77     3281.97     87.40 o 
  -2  12   7     1246.89     1191.27     56.58 o 
  -1  12   7     9977.62     9590.94    145.15 o 
   0  12   7     4093.89     3964.98     97.35 o 
   1  12   7     7979.50     7894.15    137.69 o 
   2  12   7    25492.99    26668.98    259.60 o 
   3  12   7    21919.17    21548.90    242.90 o 
   4  12   7     1965.93     1999.31     85.92 o 
   5  12   7     5294.41     5022.85    133.23 o 
   6  12   7     5708.16     5105.31    143.15 o 
   7  12   7      882.24      773.69     77.68 o 
 -11  13   7     3459.36     3560.57    129.31 o 
 -10  13   7      588.44      515.04     62.68 o 
  -9  13   7     4824.16     4895.83    134.22 o 
  -8  13   7     4590.94     4445.63    124.32 o 
  -7  13   7    26589.93    25225.53    273.79 o 
  -6  13   7     1253.16     1250.79     65.78 o 
  -5  13   7     1825.35     1884.52     72.28 o 
  -4  13   7     6754.75     6559.29    125.25 o 
  -3  13   7      456.60      459.17     44.62 o 
  -2  13   7      295.59      377.72     39.85 o 
  -1  13   7     4709.08     4620.27    105.93 o 
   0  13   7    30926.71    31927.72    279.20 o 
   1  13   7     1982.12     1814.43     75.02 o 
   2  13   7     7145.67     7309.26    142.69 o 
   3  13   7     3900.70     4104.84    113.68 o 
   4  13   7     6678.30     6360.13    144.30 o 
   5  13   7     6656.60     6242.65    151.11 o 
   6  13   7      841.48      725.31     67.11 o 
 -10  14   7     8866.44     9071.97    193.38 o 
  -9  14   7     4816.31     4774.92    137.29 o 
  -8  14   7    18630.68    17789.29    242.17 o 
  -7  14   7     2906.88     2746.02     96.89 o 
  -6  14   7     1066.26     1058.41     63.04 o 
  -5  14   7     7294.42     6846.97    137.93 o 
  -4  14   7     2275.94     2129.29     79.13 o 
  -3  14   7     2209.33     2144.92     77.08 o 
  -2  14   7      864.80      812.98     53.84 o 
  -1  14   7     2021.86     2137.79     77.75 o 
   0  14   7     3717.53     3779.03    103.10 o 
   1  14   7     5400.04     5289.65    121.33 o 
   2  14   7     1567.18     1487.90     72.26 o 
   3  14   7     1003.98     1133.96     65.42 o 
   4  14   7      307.02      388.60     51.09 o 
   5  14   7       90.83      137.24     43.25 o 
   6  14   7      562.16      637.31     64.38 o 
 -10  15   7     7711.63     8338.40    187.08 o 
  -9  15   7     1417.72     1428.64     84.18 o 
  -8  15   7     8001.04     8238.38    170.06 o 
  -7  15   7     2905.44     2660.24     97.91 o 
  -6  15   7     4439.38     4194.72    114.06 o 
  -5  15   7      547.38      575.34     50.41 o 
  -4  15   7     6412.52     6409.67    130.65 o 
  -3  15   7    10599.19    10596.41    166.71 o 
  -2  15   7     4338.56     4232.05    106.56 o 
  -1  15   7     3004.73     3032.44     92.13 o 
   0  15   7      454.89      342.32     46.32 o 
   1  15   7     2511.36     2415.89     87.32 o 
   2  15   7      210.59      265.64     43.59 o 
   3  15   7     1461.98     1336.71     76.34 o 
   4  15   7     5613.65     5372.92    139.74 o 
   5  15   7     1036.07     1134.93     78.02 o 
  -9  16   7     9746.31     9575.58    196.89 o 
  -8  16   7     5305.00     4918.60    135.95 o 
  -7  16   7     3887.87     3600.03    114.69 o 
  -6  16   7     2124.17     2152.58     86.61 o 
  -5  16   7      484.53      570.54     56.54 o 
  -4  16   7     2383.49     2203.20     83.22 o 
  -3  16   7     3150.13     3140.71     96.91 o 
  -2  16   7    14886.59    15340.94    205.31 o 
  -1  16   7     4587.76     4597.32    116.47 o 
   0  16   7     7253.58     6905.25    143.70 o 
   1  16   7    15135.62    14666.49    208.69 o 
   2  16   7     1145.86     1163.01     69.86 o 
   3  16   7      935.94      921.96     68.82 o 
   4  16   7     3091.49     2905.75    108.82 o 
   5  16   7     1237.22     1201.84     81.78 o 
  -9  17   7     1032.88      994.54     81.77 o 
  -8  17   7     1363.87     1258.86     78.72 o 
  -7  17   7     2120.27     1932.16     90.69 o 
  -6  17   7      477.31      539.54     55.52 o 
  -5  17   7     5913.06     6022.20    139.79 o 
  -4  17   7     5816.65     5517.37    129.19 o 
  -3  17   7     8110.65     7573.62    151.98 o 
  -2  17   7      343.53      320.16     48.36 o 
  -1  17   7     1562.59     1507.27     76.69 o 
   0  17   7     5284.08     5421.72    131.88 o 
   1  17   7    10536.64    10014.50    179.94 o 
   2  17   7       69.58       56.87     39.84 o 
   3  17   7     3179.39     3238.56    112.24 o 
   4  17   7     4895.42     5061.21    142.39 o 
  -8  18   7      800.48      758.67     73.58 o 
  -7  18   7     1668.12     1543.70     86.92 o 
  -6  18   7      642.90      585.57     59.61 o 
  -5  18   7     3838.95     3850.35    117.75 o 
  -4  18   7     3845.17     3255.90    106.49 o 
  -3  18   7     5907.98     5777.27    138.42 o 
  -2  18   7    18893.09    19437.80    243.23 o 
  -1  18   7     3954.21     3817.33    112.99 o 
   0  18   7     4300.61     4272.79    121.20 o 
   1  18   7     2182.30     1962.24     88.65 o 
   2  18   7     2864.01     2875.39    107.10 o 
   3  18   7     1762.51     1807.92     89.65 o 
  -7  19   7     1157.59     1196.34     78.03 o 
  -6  19   7     1174.98     1270.31     77.01 o 
  -5  19   7     3278.39     3484.43    116.34 o 
  -4  19   7     4679.98     4581.85    126.69 o 
  -3  19   7    13430.70    12727.36    208.36 o 
  -2  19   7      185.27      281.98     50.06 o 
  -1  19   7     2688.28     2683.17    101.98 o 
   0  19   7      110.22      162.78     41.21 o 
   1  19   7      765.33      973.29     66.77 o 
   2  19   7      882.82      812.54     71.54 o 
   3  19   7     6409.83     5845.74    157.54 o 
  -6  20   7      684.63      663.58     66.09 o 
  -5  20   7     2058.55     1850.17     93.07 o 
  -4  20   7       62.04      218.62     46.65 o 
  -3  20   7     3141.54     3141.92    110.87 o 
  -2  20   7     7069.97     6977.66    158.65 o 
  -1  20   7     2045.70     1880.87     88.64 o 
   0  20   7      208.19      233.62     47.68 o 
   1  20   7     1416.80     1441.20     85.88 o 
   2  20   7      413.17      469.00     59.26 o 
  -5  21   7     3522.38     3347.38    121.80 o 
  -4  21   7     7594.30     7244.41    169.96 o 
  -3  21   7      530.60      647.86     67.10 o 
  -2  21   7     2866.01     2874.89    109.48 o 
  -1  21   7      308.22      385.87     54.49 o 
   0  21   7      281.88      335.46     53.13 o 
  -5 -20   8     1332.49     1412.84     84.85 o 
  -4 -20   8      454.62      446.53     56.88 o 
  -3 -20   8       64.71       29.63     44.61 o 
  -2 -20   8     1100.89     1133.27     75.98 o 
  -1 -20   8     2299.66     2126.57    100.58 o 
   0 -20   8     5525.65     5735.34    153.71 o 
  -7 -19   8     4001.15     3758.50    137.88 o 
  -6 -19   8     7092.60     5847.73    216.08 o 
  -5 -19   8     3164.40     3199.55    114.96 o 
  -4 -19   8     2365.00     2342.92     97.52 o 
  -3 -19   8     3125.39     3047.42    107.80 o 
  -2 -19   8       95.97       95.01     43.59 o 
  -1 -19   8     1147.04     1257.69     73.26 o 
   0 -19   8       86.57      -42.23     42.23 o 
   1 -19   8       22.24      -45.63     45.63 o 
  -8 -18   8     2448.55     2297.88    112.87 o 
  -7 -18   8     7195.64     7162.89    167.54 o 
  -6 -18   8    15476.07    13040.40    291.71 o 
  -5 -18   8     2784.89     3041.76    106.42 o 
  -4 -18   8     2326.65     2057.21     94.11 o 
  -3 -18   8      948.87     1192.83     71.89 o 
  -2 -18   8     5572.15     5281.43    139.06 o 
  -1 -18   8      124.89      214.20     43.93 o 
   0 -18   8      420.38      382.49     52.11 o 
   1 -18   8      593.64      718.06     67.45 o 
   2 -18   8     3031.66     3029.35    114.95 o 
  -8 -17   8      140.19       52.10     46.99 o 
  -7 -17   8     2506.61     2458.06    103.67 o 
  -6 -17   8     9178.50     8070.94    195.17 o 
  -5 -17   8     1559.93     1597.87     80.78 o 
  -4 -17   8     3552.46     3609.58    113.30 o 
  -3 -17   8    12208.27    12360.39    196.60 o 
  -2 -17   8     2848.25     2908.40    102.34 o 
  -1 -17   8     7784.99     8405.72    164.58 o 
   0 -17   8     2467.67     2638.88     98.56 o 
   1 -17   8     1185.77     1180.04     74.97 o 
   2 -17   8      105.79       17.71     45.29 o 
   3 -17   8     3072.84     3198.94    117.34 o 
  -9 -16   8     3096.94     3238.21    120.41 o 
  -8 -16   8     6899.22     5872.03    207.53 o 
  -7 -16   8     3650.74     3653.26    118.76 o 
  -6 -16   8    14011.88    13253.93    226.34 o 
  -5 -16   8     5846.33     6285.22    142.52 o 
  -4 -16   8     3562.67     3547.06    108.87 o 
  -3 -16   8    17947.33    18750.00    232.84 o 
  -2 -16   8     4850.95     4847.70    125.36 o 
  -1 -16   8     1959.96     2135.32     86.26 o 
   0 -16   8     1058.73     1020.52     72.58 o 
   1 -16   8     6279.97     6556.32    150.06 o 
   2 -16   8     1262.89     1445.90     77.70 o 
   3 -16   8     2324.57     2452.30    100.93 o 
   4 -16   8     2779.47     2981.79    113.91 o 
 -10 -15   8      215.78      214.21     56.87 o 
  -9 -15   8     6444.54     6551.45    161.67 o 
  -8 -15   8      966.26      849.06     76.32 o 
  -7 -15   8      823.47      766.89     68.48 o 
  -6 -15   8       94.03        3.75     39.50 o 
  -5 -15   8     5314.18     5565.88    130.53 o 
  -4 -15   8     9669.80     9772.91    172.37 o 
  -3 -15   8     2507.87     2892.75     93.80 o 
  -2 -15   8    16943.59    16967.88    222.45 o 
  -1 -15   8     4717.50     4672.41    117.16 o 
   0 -15   8    16802.19    17295.28    223.39 o 
   1 -15   8     2834.11     2856.26     98.93 o 
   2 -15   8     1108.41     1240.32     70.53 o 
   3 -15   8      579.23      586.23     57.23 o 
   4 -15   8     2541.21     2771.76    107.08 o 
 -10 -14   8     2666.64     2304.72    116.63 o 
  -9 -14   8     4036.25     4324.35    131.07 o 
  -8 -14   8     6712.05     5942.31    162.07 o 
  -7 -14   8      574.70      617.92     59.95 o 
  -6 -14   8       53.25      115.10     38.82 o 
  -5 -14   8     7630.30     7840.59    148.20 o 
  -4 -14   8     1583.07     1588.52     73.63 o 
  -3 -14   8     2597.73     2784.28     90.06 o 
  -2 -14   8     2864.29     2905.56     91.78 o 
  -1 -14   8     1907.99     1934.94     79.44 o 
   0 -14   8    10449.00    10714.38    171.79 o 
   1 -14   8      771.15      721.23     60.98 o 
   2 -14   8    10695.71    11194.24    186.83 o 
   3 -14   8     1364.24     1278.68     75.66 o 
   4 -14   8      202.60      277.89     49.38 o 
   5 -14   8     2168.54     2267.55    102.96 o 
 -11 -13   8     4177.57     3994.05    140.96 o 
 -10 -13   8       12.72      -42.22     42.22 o 
  -9 -13   8     7750.62     7918.67    171.74 o 
  -8 -13   8     6053.44     5606.17    143.91 o 
  -7 -13   8     1806.98     1849.83     79.09 o 
  -6 -13   8     3199.40     3220.42    101.01 o 
  -5 -13   8      825.90      912.08     58.26 o 
  -4 -13   8     8600.82     8325.95    148.00 o 
  -3 -13   8     6854.54     6377.28    128.66 o 
  -2 -13   8     1211.42     1360.17     64.07 o 
  -1 -13   8    38168.31    40481.38    320.57 o 
   0 -13   8     1196.31     1146.44     64.75 o 
   1 -13   8      325.07      477.51     47.68 o 
   2 -13   8      191.11      172.66     39.85 o 
   3 -13   8      109.58      130.09     40.18 o 
   4 -13   8     2097.65     2377.41     94.78 o 
   5 -13   8      734.36      738.55     64.38 o 
 -11 -12   8     4135.41     4048.72    149.50 o 
 -10 -12   8       53.03      -48.35     48.35 o 
  -9 -12   8     1440.65     1374.19     82.14 o 
  -8 -12   8     1932.71     1756.54     84.21 o 
  -7 -12   8      484.66      616.19     57.23 o 
  -6 -12   8     6480.44     5952.16    130.67 o 
  -5 -12   8     9068.27     8918.67    149.78 o 
  -4 -12   8     2045.84     2128.70     77.41 o 
  -3 -12   8     3201.40     3267.50     91.13 o 
  -2 -12   8     6213.97     6593.96    125.20 o 
  -1 -12   8    15941.73    16760.08    198.76 o 
   0 -12   8    20220.67    21416.06    229.35 o 
   1 -12   8     4555.21     4770.65    114.43 o 
   2 -12   8    18344.15    19111.09    231.27 o 
   3 -12   8     4256.85     4291.96    117.46 o 
   4 -12   8     5902.76     6184.96    144.90 o 
   5 -12   8     1036.81     1143.47     74.62 o 
   6 -12   8     2439.30     2320.05    102.64 o 
 -11 -11   8     6503.29     6395.03    175.68 o 
 -10 -11   8     4479.79     4419.60    141.36 o 
  -9 -11   8     2852.97     2802.75    103.36 o 
  -8 -11   8    11325.00    10747.50    189.03 o 
  -7 -11   8    24317.08    24751.82    265.21 o 
  -6 -11   8     7843.03     7199.48    144.17 o 
  -5 -11   8     6572.76     6609.91    126.61 o 
  -4 -11   8     9619.50     9430.21    148.18 o 
  -3 -11   8    12476.80    12503.40    165.36 o 
  -2 -11   8    12638.09    12732.31    168.12 o 
  -1 -11   8      797.46      890.30     53.15 o 
   0 -11   8     6718.99     6912.18    127.98 o 
   1 -11   8    14022.60    14474.32    188.81 o 
   2 -11   8     5927.97     6242.06    131.63 o 
   3 -11   8     2141.95     2246.47     86.95 o 
   4 -11   8     2746.59     2902.78    101.31 o 
   5 -11   8      124.94      166.52     43.25 o 
   6 -11   8     4630.97     4252.69    134.18 o 
 -12 -10   8      868.05      854.77     78.36 o 
 -11 -10   8     3444.86     3395.00    125.22 o 
 -10 -10   8      391.10      404.63     56.88 o 
  -9 -10   8    10084.04    10622.53    188.51 o 
  -8 -10   8     2574.61     2371.42     93.81 o 
  -7 -10   8    25513.26    25819.88    263.82 o 
  -6 -10   8     8181.20     7746.91    144.23 o 
  -5 -10   8     3105.75     2850.45     85.67 o 
  -4 -10   8     1255.24     1278.88     59.99 o 
  -3 -10   8     1391.49     1453.91     62.04 o 
  -2 -10   8      768.62      873.62     51.11 o 
  -1 -10   8     4401.41     4509.30     99.43 o 
   0 -10   8    11952.47    12131.27    163.90 o 
   1 -10   8     4144.58     4169.69    101.78 o 
   2 -10   8     2807.72     3003.49     92.80 o 
   3 -10   8     7093.48     7473.64    145.41 o 
   4 -10   8     3438.56     3719.10    111.59 o 
   5 -10   8     6900.34     6856.33    154.22 o 
   6 -10   8      320.98      373.96     53.13 o 
 -12  -9   8     6821.25     7922.04    187.33 o 
 -11  -9   8     1684.06     1792.91     93.74 o 
 -10  -9   8     6663.79     6763.24    162.76 o 
  -9  -9   8     2604.70     3007.17    102.67 o 
  -8  -9   8     7484.03     7305.54    148.55 o 
  -7  -9   8     2805.44     2995.20     93.15 o 
  -6  -9   8    10553.12    10107.48    163.05 o 
  -5  -9   8     1652.38     1750.51     66.83 o 
  -4  -9   8     3030.13     3003.28     82.61 o 
  -3  -9   8     1031.77     1152.27     53.85 o 
  -2  -9   8     6233.90     6408.95    114.32 o 
  -1  -9   8     5939.82     5898.78    110.86 o 
   0  -9   8      449.91      522.88     45.99 o 
   1  -9   8     2757.57     2910.67     83.94 o 
   2  -9   8     1195.91     1382.33     64.75 o 
   3  -9   8        4.70       76.28     33.71 o 
   4  -9   8     2972.28     3129.95    100.31 o 
   5  -9   8     5991.42     6216.59    146.62 o 
   6  -9   8      400.83      475.81     56.20 o 
   7  -9   8     4374.20     4635.89    141.32 o 
 -12  -8   8      452.64      661.79     70.51 o 
 -11  -8   8     4954.88     5094.02    147.20 o 
 -10  -8   8      462.97      456.09     56.88 o 
  -9  -8   8      285.82      352.16     49.72 o 
  -8  -8   8    12705.74    12731.22    195.51 o 
  -7  -8   8      591.87      622.74     53.48 o 
  -6  -8   8    24524.50    23683.83    244.33 o 
  -5  -8   8     1268.25     1257.47     57.61 o 
  -4  -8   8      953.99      878.22     49.76 o 
  -3  -8   8    18900.63    19402.25    192.38 o 
  -2  -8   8      810.37      712.51     44.64 o 
  -1  -8   8     1316.28     1440.27     56.93 o 
   0  -8   8     2374.11     2600.08     75.74 o 
   1  -8   8    30078.49    31779.84    264.10 o 
   2  -8   8     2017.51     2322.72     78.44 o 
   3  -8   8      297.35      332.41     42.23 o 
   4  -8   8      711.86      738.59     59.62 o 
   5  -8   8      969.39      854.87     68.49 o 
   6  -8   8     2064.86     2084.82     92.73 o 
   7  -8   8      291.31      476.12     59.94 o 
 -12  -7   8     3398.32     3677.33    128.63 o 
 -11  -7   8     2431.78     2454.01    104.69 o 
 -10  -7   8     3060.73     3081.30    111.23 o 
  -9  -7   8     2725.23     2799.17     98.25 o 
  -8  -7   8       37.53        6.47     37.12 o 
  -7  -7   8     1639.85     1583.02     68.87 o 
  -6  -7   8     1849.05     2169.28     75.71 o 
  -5  -7   8    24893.93    25080.17    227.01 o 
  -4  -7   8    24103.29    23911.22    217.61 o 
  -3  -7   8    31600.50    32666.51    246.71 o 
  -2  -7   8    17908.65    18709.60    184.35 o 
  -1  -7   8     5449.08     5712.79    103.66 o 
   0  -7   8     4996.33     5030.98     99.85 o 
   1  -7   8     3534.22     3611.83     89.47 o 
   2  -7   8    20013.35    21123.50    218.46 o 
   3  -7   8      680.61      724.29     55.87 o 
   4  -7   8     8419.39     8343.13    155.13 o 
   5  -7   8      332.88      360.68     50.41 o 
   6  -7   8     2570.82     2464.39     99.24 o 
   7  -7   8    11807.52    11461.67    213.92 o 
 -12  -6   8     5247.40     5631.72    156.78 o 
 -11  -6   8     3601.75     3543.48    124.22 o 
 -10  -6   8     2049.55     2097.68     90.70 o 
  -9  -6   8     2685.08     2657.94     93.48 o 
  -8  -6   8     2015.24     2076.17     82.19 o 
  -7  -6   8      670.10      746.46     55.53 o 
  -6  -6   8     2701.59     2776.33     81.57 o 
  -5  -6   8     9525.52     9592.53    139.40 o 
  -4  -6   8    60070.50    59866.41    350.26 o 
  -3  -6   8     1418.18     1512.49     57.62 o 
  -2  -6   8     1431.51     1413.63     55.58 o 
  -1  -6   8     7804.53     8198.44    121.04 o 
   0  -6   8     5623.86     5703.54    104.36 o 
   1  -6   8     5501.10     6102.55    111.51 o 
   2  -6   8    12733.33    13153.27    169.87 o 
   3  -6   8     2958.84     2860.03     88.04 o 
   4  -6   8     2660.85     2924.58     95.86 o 
   5  -6   8    23088.99    23542.84    270.58 o 
   6  -6   8     6085.66     5946.28    146.62 o 
   7  -6   8     2263.48     2201.93    101.27 o 
 -13  -5   8     6080.61     5904.21    176.99 o 
 -12  -5   8     1763.21     1794.01    100.90 o 
 -11  -5   8      898.44      851.77     74.61 o 
 -10  -5   8     3869.50     3776.49    118.46 o 
  -9  -5   8      110.35       74.24     39.84 o 
  -8  -5   8    13255.74    12966.02    191.56 o 
  -7  -5   8     4587.74     4699.72    109.03 o 
  -6  -5   8       89.21      261.20     37.46 o 
  -5  -5   8    21162.45    20534.71    199.82 o 
  -4  -5   8     4250.30     4331.32     92.64 o 
  -3  -5   8     4573.68     4625.32     91.31 o 
  -2  -5   8     9747.37     9654.87    127.49 o 
  -1  -5   8     7446.29     8089.35    117.94 o 
   0  -5   8     4004.93     4409.56     89.87 o 
   1  -5   8     1049.92     1086.18     51.12 o 
   2  -5   8     3831.90     4140.92     96.32 o 
   3  -5   8    15184.71    15560.94    192.83 o 
   4  -5   8    17693.59    17988.70    220.95 o 
   5  -5   8     1090.11     1090.43     68.49 o 
   6  -5   8     4611.21     4558.80    130.45 o 
   7  -5   8     4247.94     4105.86    132.11 o 
 -13  -4   8      612.20      631.88     73.24 o 
 -12  -4   8     5879.99     6286.09    164.02 o 
 -11  -4   8     3943.86     4366.74    133.81 o 
 -10  -4   8     2500.15     2755.31     99.26 o 
  -9  -4   8      460.30      537.85     52.80 o 
  -8  -4   8     3507.41     3382.57    100.38 o 
  -7  -4   8     8224.96     8442.26    142.95 o 
  -6  -4   8     6684.84     6562.51    119.53 o 
  -5  -4   8     3489.58     3526.03     84.38 o 
  -4  -4   8    13524.25    12722.88    152.09 o 
  -3  -4   8    14554.01    13919.35    153.65 o 
  -2  -4   8     4570.72     4434.56     86.87 o 
  -1  -4   8     7982.90     7905.67    116.30 o 
   0  -4   8      696.79      713.83     43.61 o 
   1  -4   8     1953.05     2092.55     67.19 o 
   2  -4   8     4295.96     4615.56    100.46 o 
   3  -4   8    28826.09    29314.49    264.01 o 
   4  -4   8    16403.63    16635.42    210.10 o 
   5  -4   8     2277.99     2287.62     89.69 o 
   6  -4   8      830.97     1031.27     67.80 o 
   7  -4   8     4870.83     4908.22    142.40 o 
 -13  -3   8     4980.34     5698.26    168.69 o 
 -12  -3   8     3171.89     3382.64    123.50 o 
 -11  -3   8    11269.18    11625.76    214.00 o 
 -10  -3   8     2211.02     2201.67     93.10 o 
  -9  -3   8    21465.83    21697.23    253.11 o 
  -8  -3   8     6361.85     6022.31    131.75 o 
  -7  -3   8     5577.56     6119.33    123.15 o 
  -6  -3   8    11093.50    10480.36    150.60 o 
  -5  -3   8      409.94      476.22     41.22 o 
  -4  -3   8     5881.25     5771.02    103.42 o 
  -3  -3   8     6142.78     6136.59    102.77 o 
  -2  -3   8     3509.84     3373.52     76.20 o 
  -1  -3   8     9368.00     9596.19    125.75 o 
   0  -3   8    17734.77    18385.24    177.17 o 
   1  -3   8     4935.32     5381.65    100.88 o 
   2  -3   8     5614.16     6118.29    113.23 o 
   3  -3   8    12225.74    12213.14    168.74 o 
   4  -3   8     1690.64     1701.22     73.30 o 
   5  -3   8     9163.97     9266.35    169.24 o 
   6  -3   8     2411.82     2403.57     95.83 o 
   7  -3   8    13809.37    13170.72    226.22 o 
   8  -3   8     1863.70     1647.09     95.44 o 
 -13  -2   8     1521.93     1576.25     99.52 o 
 -12  -2   8      686.98      768.18     75.97 o 
 -11  -2   8     9527.25     9792.52    194.93 o 
 -10  -2   8     4813.83     5125.88    135.29 o 
  -9  -2   8    24015.70    24025.36    266.76 o 
  -8  -2   8    16241.73    16132.70    210.34 o 
  -7  -2   8     3584.12     3747.03     97.34 o 
  -6  -2   8     5136.97     4943.73    105.02 o 
  -5  -2   8    22574.04    21241.51    204.11 o 
  -4  -2   8    18998.88    18849.71    183.47 o 
  -3  -2   8    18975.27    18434.10    175.55 o 
  -2  -2   8     2210.13     2437.68     65.52 o 
  -1  -2   8     1427.32     1481.60     53.54 o 
   0  -2   8    14980.97    15330.72    159.85 o 
   1  -2   8     2155.04     2310.68     68.57 o 
   2  -2   8    21844.66    22982.27    218.00 o 
   3  -2   8     4413.54     4657.97    104.55 o 
   4  -2   8     4091.17     4202.66    107.92 o 
   5  -2   8     2528.70     2485.20     92.09 o 
   6  -2   8      685.12      762.40     65.75 o 
   7  -2   8      524.51      633.90     64.04 o 
   8  -2   8     5503.14     4907.30    149.26 o 
 -13  -1   8      165.75      318.07     58.57 o 
 -12  -1   8     3542.21     3615.14    129.67 o 
 -11  -1   8        8.39       41.88     45.97 o 
 -10  -1   8    12398.55    12729.47    211.53 o 
  -9  -1   8     4991.09     5488.70    129.87 o 
  -8  -1   8     8081.50     8136.90    150.44 o 
  -7  -1   8     6714.28     6902.63    130.47 o 
  -6  -1   8     1645.89     1791.72     68.89 o 
  -5  -1   8     7185.56     6833.19    117.59 o 
  -4  -1   8     4936.80     5072.16     98.55 o 
  -3  -1   8    11227.09    10871.38    136.37 o 
  -2  -1   8    18733.72    18352.37    172.76 o 
  -1  -1   8    14499.09    14430.32    152.98 o 
   0  -1   8    20700.15    21159.63    189.85 o 
   1  -1   8    42700.50    46678.43    293.13 o 
   2  -1   8     3152.06     3248.11     83.99 o 
   3  -1   8      137.03      206.03     36.10 o 
   4  -1   8     3248.80     3333.24     96.93 o 
   5  -1   8     2959.36     3099.39    103.38 o 
   6  -1   8     4216.67     4322.38    125.98 o 
   7  -1   8      469.46      511.94     62.33 o 
   8  -1   8     2851.88     2605.71    112.21 o 
 -13   0   8     1092.67     1296.91     81.43 o 
 -12   0   8     6047.32     6421.01    368.93 o 
 -11   0   8      899.88     1137.95     56.25 o 
 -10   0   8    17234.36    17956.48    287.85 o 
  -9   0   8     6302.16     6616.87    101.71 o 
  -8   0   8    17515.98    17855.83    568.71 o 
  -7   0   8     2314.43     2246.02     56.69 o 
  -6   0   8      107.35      149.90     57.04 o 
  -5   0   8     5961.41     6172.74     81.12 o 
  -4   0   8      611.07      698.03     32.00 o 
  -3   0   8    49095.41    43971.29    200.61 o 
  -2   0   8      152.56      218.43     21.79 o 
  -1   0   8    13323.32    13253.05    324.61 o 
   0   0   8    35724.26    36872.83    631.29 o 
   1   0   8     8949.13     9520.04    166.63 o 
   2   0   8     4770.28     5118.41     73.12 o 
   3   0   8        8.66       29.88     22.57 o 
   4   0   8      263.11      249.23     29.35 o 
   5   0   8     2480.23     2681.64     89.02 o 
   6   0   8     5138.85     4652.29    277.05 o 
   7   0   8     2041.25     1929.22    211.21 o 
   8   0   8      593.65      683.39     50.32 o 
 -13   1   8      116.18      174.36     52.78 o 
 -12   1   8     3705.23     3723.68    129.34 o 
 -11   1   8       47.48       48.35     45.63 o 
 -10   1   8    12854.59    13061.09    207.82 o 
  -9   1   8     5508.91     5536.58    131.97 o 
  -8   1   8     7695.55     7543.17    144.91 o 
  -7   1   8     6726.58     6684.22    129.10 o 
  -6   1   8     1477.48     1518.34     64.44 o 
  -5   1   8     6673.50     6342.61    113.77 o 
  -4   1   8     5350.85     5251.55    100.30 o 
  -3   1   8    12213.63    11406.99    139.26 o 
  -2   1   8    18012.67    16855.10    166.74 o 
  -1   1   8    15301.37    14617.99    153.10 o 
   0   1   8    20434.25    20288.08    183.56 o 
   1   1   8    43844.58    45718.82    288.81 o 
   2   1   8     3095.32     3361.30     85.35 o 
   3   1   8      264.78      255.78     38.15 o 
   4   1   8     3440.79     3279.43     97.97 o 
   5   1   8     3343.31     3239.77    103.75 o 
   6   1   8     4337.72     4306.66    128.04 o 
   7   1   8      350.59      289.50     56.20 o 
   8   1   8     2608.58     2260.93    106.74 o 
 -13   2   8     1516.37     1572.50     95.77 o 
 -12   2   8      676.67      764.09     73.24 o 
 -11   2   8     9512.98    10012.37    195.62 o 
 -10   2   8     5055.86     5033.78    132.23 o 
  -9   2   8    22910.65    21936.81    254.79 o 
  -8   2   8    17054.47    16668.22    211.16 o 
  -7   2   8     4048.82     3740.28     96.69 o 
  -6   2   8     4645.33     3918.17     96.08 o 
  -5   2   8    21264.01    19695.41    194.84 o 
  -4   2   8    18459.64    17577.91    178.18 o 
  -3   2   8    18713.02    17252.89    169.27 o 
  -2   2   8     2386.11     2146.61     63.49 o 
  -1   2   8     1367.27     1469.92     53.53 o 
   0   2   8    15635.86    15245.17    158.56 o 
   1   2   8     1828.92     1829.12     63.10 o 
   2   2   8    23685.27    23605.59    218.32 o 
   3   2   8     4168.72     3936.31     98.72 o 
   4   2   8     4022.64     3594.25    102.11 o 
   5   2   8     2938.91     2869.37    100.31 o 
   6   2   8      735.96      715.41     66.09 o 
   7   2   8      577.96      603.26     65.40 o 
   8   2   8     5461.77     4631.20    146.53 o 
 -13   3   8     4901.16     5221.66    156.39 o 
 -12   3   8     3159.41     3320.86    123.16 o 
 -11   3   8    11297.33    11308.39    204.40 o 
 -10   3   8     2475.06     2490.62     97.21 o 
  -9   3   8    21026.47    20158.13    244.74 o 
  -8   3   8     6244.08     6067.61    129.00 o 
  -7   3   8     5519.62     5380.84    114.60 o 
  -6   3   8    11019.89    10420.90    150.25 o 
  -5   3   8      351.00      376.05     38.83 o 
  -4   3   8     6432.96     6378.14    107.93 o 
  -3   3   8     5679.76     5467.12     95.88 o 
  -2   3   8     3980.47     3684.44     79.99 o 
  -1   3   8     8737.68     8725.55    119.15 o 
   0   3   8    17889.77    17955.53    174.08 o 
   1   3   8     5385.52     5591.40    102.29 o 
   2   3   8     5742.85     5571.55    109.13 o 
   3   3   8    12253.04    12280.41    168.75 o 
   4   3   8     1910.86     1928.23     78.08 o 
   5   3   8     8659.59     8402.97    159.94 o 
   6   3   8     2440.83     2298.24     95.15 o 
   7   3   8    12652.50    11420.88    214.06 o 
   8   3   8     1626.94     1375.57     94.75 o 
 -13   4   8      718.38      780.10     83.46 o 
 -12   4   8     5841.34     5952.10    160.94 o 
 -11   4   8     4139.51     4599.43    136.56 o 
 -10   4   8     2342.67     2468.88     96.18 o 
  -9   4   8      507.07      548.09     52.80 o 
  -8   4   8     3327.49     3341.82     99.00 o 
  -7   4   8     8536.49     8686.47    142.99 o 
  -6   4   8     6117.71     5869.17    114.68 o 
  -5   4   8     3517.00     3508.70     85.06 o 
  -4   4   8    12933.57    11823.88    146.14 o 
  -3   4   8    14687.58    13561.62    150.56 o 
  -2   4   8     4496.27     4306.69     86.87 o 
  -1   4   8     8341.07     7907.61    115.31 o 
   0   4   8      889.01      975.68     48.05 o 
   1   4   8     2379.76     2523.58     72.34 o 
   2   4   8     3912.95     4087.76     94.96 o 
   3   4   8    29323.56    28061.58    258.53 o 
   4   4   8    15218.82    14539.71    199.95 o 
   5   4   8     2429.96     2232.59     89.36 o 
   6   4   8      850.48      749.53     65.75 o 
   7   4   8     4889.09     4771.33    141.38 o 
 -13   5   8     6240.73     6753.55    178.37 o 
 -12   5   8     1756.41     1865.24    102.60 o 
 -11   5   8      737.26      834.99     71.20 o 
 -10   5   8     3767.32     3491.19    112.31 o 
  -9   5   8      168.74      108.64     43.25 o 
  -8   5   8    13200.42    12556.93    183.30 o 
  -7   5   8     4576.07     4498.03    106.97 o 
  -6   5   8      118.17      317.39     38.14 o 
  -5   5   8    21182.37    20389.70    198.44 o 
  -4   5   8     4083.26     3839.14     87.50 o 
  -3   5   8     4923.84     5237.48     95.79 o 
  -2   5   8    11280.37    10700.20    133.86 o 
  -1   5   8     6844.35     6902.08    108.96 o 
   0   5   8     4427.00     4417.69     90.93 o 
   1   5   8      844.59      831.11     48.73 o 
   2   5   8     3831.30     3627.57     91.19 o 
   3   5   8    15162.38    15000.12    189.38 o 
   4   5   8    17408.65    17330.08    217.11 o 
   5   5   8     1294.93     1286.19     75.66 o 
   6   5   8     4456.56     4256.18    125.65 o 
   7   5   8     4401.48     3929.39    132.12 o 
 -12   6   8     5220.73     5299.98    155.07 o 
 -11   6   8     3444.37     3467.72    118.41 o 
 -10   6   8     1939.55     1919.21     87.28 o 
  -9   6   8     2753.34     2868.23     95.87 o 
  -8   6   8     2353.03     2263.62     82.21 o 
  -7   6   8      552.84      650.33     52.46 o 
  -6   6   8     3042.92     3012.33     85.34 o 
  -5   6   8    10337.96     9570.37    138.46 o 
  -4   6   8    60421.39    58719.47    341.76 o 
  -3   6   8     1352.43     1482.40     57.28 o 
  -2   6   8     1331.19     1252.92     52.84 o 
  -1   6   8     7785.03     8058.06    119.67 o 
   0   6   8     5616.49     5505.05    102.65 o 
   1   6   8     6032.93     6282.11    113.61 o 
   2   6   8    12428.19    12615.28    165.71 o 
   3   6   8     3044.06     3079.98     90.78 o 
   4   6   8     2876.14     3173.05     98.94 o 
   5   6   8    22355.00    21938.61    261.47 o 
   6   6   8     6342.36     6246.99    149.38 o 
   7   6   8     2200.15     2034.78     98.19 o 
 -12   7   8     3155.54     3105.40    122.81 o 
 -11   7   8     2291.42     2296.94    103.66 o 
 -10   7   8     2902.27     2941.46    107.12 o 
  -9   7   8     2777.07     2835.09     96.55 o 
  -8   7   8       59.35      115.78     37.46 o 
  -7   7   8     1611.12     1670.94     68.87 o 
  -6   7   8     1788.36     2047.77     74.00 o 
  -5   7   8    24736.90    23835.70    218.99 o 
  -4   7   8    23310.21    21857.11    204.96 o 
  -3   7   8    32633.24    32788.75    245.53 o 
  -2   7   8    18092.60    18048.71    181.27 o 
  -1   7   8     5688.82     5710.89    103.34 o 
   0   7   8     4970.05     4729.97     96.77 o 
   1   7   8     3543.54     3643.61     90.49 o 
   2   7   8    20260.48    20455.62    214.35 o 
   3   7   8      636.34      700.76     55.19 o 
   4   7   8     8577.24     8067.28    151.38 o 
   5   7   8      371.68      433.58     52.45 o 
   6   7   8     2800.14     2787.40    105.74 o 
   7   7   8    12878.73    11595.88    218.85 o 
 -12   8   8      426.69      410.08     64.37 o 
 -11   8   8     4821.44     4967.94    141.73 o 
 -10   8   8      505.12      543.30     56.88 o 
  -9   8   8      200.98      190.03     44.27 o 
  -8   8   8    13048.16    13188.62    191.77 o 
  -7   8   8      581.05      655.78     53.83 o 
  -6   8   8    24465.04    23082.37    233.56 o 
  -5   8   8     1177.26     1116.27     56.58 o 
  -4   8   8     1205.80     1158.25     54.54 o 
  -3   8   8    17938.04    18162.16    185.31 o 
  -2   8   8      827.83      732.97     44.98 o 
  -1   8   8     1129.10     1097.50     54.19 o 
   0   8   8     2104.19     2128.80     69.58 o 
   1   8   8    29318.96    28625.38    249.68 o 
   2   8   8     1641.06     1832.50     71.60 o 
   3   8   8      401.69      453.35     45.64 o 
   4   8   8      931.18      825.58     64.06 o 
   5   8   8      775.73      689.54     63.71 o 
   6   8   8     2131.26     1913.74     92.06 o 
   7   8   8      322.76      349.77     59.26 o 
 -12   9   8     6776.28     7455.59    183.56 o 
 -11   9   8     1438.42     1415.04     87.25 o 
 -10   9   8     6990.51     7146.99    160.74 o 
  -9   9   8     2333.15     2514.84     96.17 o 
  -8   9   8     7717.48     7503.91    149.61 o 
  -7   9   8     2939.48     2990.72     92.14 o 
  -6   9   8    10297.64    10397.93    156.84 o 
  -5   9   8     1472.02     1493.21     61.71 o 
  -4   9   8     2904.40     2905.35     80.21 o 
  -3   9   8      983.59     1029.54     52.48 o 
  -2   9   8     6099.93     5936.31    109.86 o 
  -1   9   8     5242.69     5065.86    101.91 o 
   0   9   8      489.11      521.53     45.31 o 
   1   9   8     2887.62     3071.35     87.02 o 
   2   9   8     1311.75     1223.61     61.69 o 
   3   9   8        4.23        0.68     32.01 o 
   4   9   8     2689.59     2688.31     93.12 o 
   5   9   8     6103.80     5700.56    139.45 o 
   6   9   8      595.23      595.43     64.72 o 
   7   9   8     4206.21     3780.79    131.41 o 
 -12  10   8      915.89     1006.40     84.15 o 
 -11  10   8     3411.56     3253.67    119.76 o 
 -10  10   8      290.84      403.58     53.13 o 
  -9  10   8     9515.39     9981.05    180.22 o 
  -8  10   8     2854.71     2868.97     97.24 o 
  -7  10   8    25881.70    25072.58    256.60 o 
  -6  10   8     7779.01     7174.72    135.62 o 
  -5  10   8     3279.77     3088.43     87.39 o 
  -4  10   8     1020.20     1083.71     55.89 o 
  -3  10   8     1363.64     1436.15     61.02 o 
  -2  10   8      886.47      847.80     51.45 o 
  -1  10   8     4364.81     4356.78     98.40 o 
   0  10   8    12692.06    12431.62    166.06 o 
   1  10   8     4550.21     4599.71    105.91 o 
   2  10   8     3162.99     3339.71     95.22 o 
   3  10   8     7763.04     7710.42    147.87 o 
   4  10   8     2914.06     2732.61     97.23 o 
   5  10   8     7074.01     6467.88    150.81 o 
   6  10   8      357.16      381.12     54.15 o 
 -11  11   8     7009.23     7725.50    177.79 o 
 -10  11   8     4523.40     4855.07    137.95 o 
  -9  11   8     3173.48     3190.24    109.18 o 
  -8  11   8    11379.14    11151.00    186.64 o 
  -7  11   8    24356.96    24424.25    260.02 o 
  -6  11   8     7689.71     6921.00    135.25 o 
  -5  11   8     6190.53     5863.33    120.76 o 
  -4  11   8    10530.75    10357.24    154.11 o 
  -3  11   8    12518.14    12610.02    165.70 o 
  -2  11   8    13050.07    13390.40    171.61 o 
  -1  11   8      685.40      689.22     52.81 o 
   0  11   8     6681.27     6511.96    125.59 o 
   1  11   8    14451.42    13883.17    186.11 o 
   2  11   8     5896.71     5980.04    128.55 o 
   3  11   8     2101.66     2022.73     82.52 o 
   4  11   8     2785.18     2704.32     97.56 o 
   5  11   8      164.84      216.25     49.04 o 
   6  11   8     4499.05     4513.53    134.51 o 
 -11  12   8     4220.91     4680.04    146.43 o 
 -10  12   8       41.46       28.26     46.99 o 
  -9  12   8     1208.76     1300.38     77.36 o 
  -8  12   8     1630.40     1614.39     80.79 o 
  -7  12   8      562.81      539.92     53.14 o 
  -6  12   8     6053.71     5824.90    126.87 o 
  -5  12   8     8460.15     8032.64    141.83 o 
  -4  12   8     2134.28     2282.31     79.81 o 
  -3  12   8     3082.83     3158.00     88.74 o 
  -2  12   8     6130.42     6579.87    125.19 o 
  -1  12   8    15839.72    15862.62    192.54 o 
   0  12   8    20894.27    20374.52    223.24 o 
   1  12   8     4686.24     4611.20    112.05 o 
   2  12   8    18578.10    18247.39    225.10 o 
   3  12   8     3781.91     3417.50    107.18 o 
   4  12   8     5729.25     5604.76    138.39 o 
   5  12   8     1001.43     1059.29     79.05 o 
   6  12   8     2596.93     2326.74    106.74 o 
 -11  13   8     3887.21     3993.74    139.23 o 
 -10  13   8        2.81      107.94     44.27 o 
  -9  13   8     7595.26     7825.57    170.70 o 
  -8  13   8     5745.38     5517.94    138.41 o 
  -7  13   8     1640.82     1532.27     77.04 o 
  -6  13   8     3123.55     3073.87     96.91 o 
  -5  13   8      919.12      857.63     58.95 o 
  -4  13   8     8203.56     7864.35    143.16 o 
  -3  13   8     7164.36     6729.50    130.06 o 
  -2  13   8      932.10     1025.98     58.61 o 
  -1  13   8    37991.80    38594.29    311.09 o 
   0  13   8     1021.71     1056.00     62.70 o 
   1  13   8      307.99      318.45     45.30 o 
   2  13   8      158.77       96.72     37.46 o 
   3  13   8      165.99      199.90     42.23 o 
   4  13   8     2054.88     1916.40     87.96 o 
   5  13   8      576.30      571.92     60.63 o 
 -10  14   8     2833.07     2961.49    115.28 o 
  -9  14   8     4052.31     4188.54    130.39 o 
  -8  14   8     7155.05     7088.99    158.70 o 
  -7  14   8      366.33      346.73     48.36 o 
  -6  14   8      109.75      102.50     38.82 o 
  -5  14   8     8074.52     7875.44    148.24 o 
  -4  14   8     1514.27     1579.25     73.29 o 
  -3  14   8     2724.96     2730.62     89.38 o 
  -2  14   8     2824.90     2607.63     87.68 o 
  -1  14   8     1884.46     1808.42     75.35 o 
   0  14   8    10250.57     9910.03    164.57 o 
   1  14   8      988.03      976.89     63.04 o 
   2  14   8    10034.98    10184.90    177.50 o 
   3  14   8     1682.10     1613.66     80.10 o 
   4  14   8      362.67      322.20     52.45 o 
   5  14   8     2006.42     1609.40     91.70 o 
 -10  15   8      348.02      354.55     58.92 o 
  -9  15   8     6811.35     6666.00    162.39 o 
  -8  15   8      938.97      772.39     72.57 o 
  -7  15   8      887.77      940.00     65.42 o 
  -6  15   8       62.03       92.28     38.14 o 
  -5  15   8     5780.51     5562.44    131.25 o 
  -4  15   8     9084.49     8572.25    156.89 o 
  -3  15   8     2343.80     2561.61     87.99 o 
  -2  15   8    17207.54    16907.08    216.63 o 
  -1  15   8     4477.13     4068.55    110.65 o 
   0  15   8    17217.44    16894.95    220.35 o 
   1  15   8     2914.64     2747.92     95.86 o 
   2  15   8     1150.92     1176.29     70.54 o 
   3  15   8      806.97      664.32     61.66 o 
   4  15   8     2558.32     2772.81    108.10 o 
  -9  16   8     3590.76     3559.52    124.54 o 
  -8  16   8     6891.15     6608.44    160.01 o 
  -7  16   8     3710.81     3542.14    115.01 o 
  -6  16   8    14136.91    13629.68    211.93 o 
  -5  16   8     6132.95     6034.08    137.76 o 
  -4  16   8     3866.31     3771.34    110.60 o 
  -3  16   8    17596.37    16854.59    221.08 o 
  -2  16   8     4793.12     4842.40    123.99 o 
  -1  16   8     1796.21     1735.90     80.11 o 
   0  16   8     1096.75     1103.69     68.49 o 
   1  16   8     5737.00     5390.59    135.32 o 
   2  16   8     1315.54     1336.56     75.31 o 
   3  16   8     2375.71     2385.88     99.91 o 
   4  16   8     2743.85     2418.33    104.02 o 
  -8  17   8       72.59       50.40     42.91 o 
  -7  17   8     2540.97     2412.75    102.31 o 
  -6  17   8     9669.30     8832.27    177.76 o 
  -5  17   8     1406.66     1321.32     77.36 o 
  -4  17   8     3740.90     3459.14    111.27 o 
  -3  17   8    11502.91    11357.02    187.94 o 
  -2  17   8     2683.53     2838.52    100.62 o 
  -1  17   8     8002.52     8123.85    161.52 o 
   0  17   8     2072.39     2254.68     90.69 o 
   1  17   8     1211.48     1202.55     73.60 o 
   2  17   8       94.33       61.98     43.93 o 
   3  17   8     2962.10     2959.97    113.58 o 
  -8  18   8     2502.05     2511.07    107.41 o 
  -7  18   8     6789.91     6633.43    162.03 o 
  -6  18   8    15103.07    13723.95    227.75 o 
  -5  18   8     3028.49     3297.36    110.87 o 
  -4  18   8     2235.48     2042.44     90.02 o 
  -3  18   8      952.39      960.47     71.55 o 
  -2  18   8     5490.98     5276.05    135.98 o 
  -1  18   8      194.87      307.52     47.34 o 
   0  18   8      562.91      503.11     55.52 o 
   1  18   8      466.76      474.47     54.50 o 
   2  18   8     3053.95     2864.63    110.86 o 
  -7  19   8     3938.01     3916.37    131.39 o 
  -6  19   8     7144.23     6846.60    167.53 o 
  -5  19   8     2981.65     2863.57    108.47 o 
  -4  19   8     2373.29     2259.05     96.16 o 
  -3  19   8     3332.43     3394.77    112.93 o 
  -2  19   8       44.08      140.98     40.86 o 
  -1  19   8     1294.37     1331.06     77.01 o 
   0  19   8      138.24       49.72     41.21 o 
   1  19   8       39.97       -7.83     45.63 o 
  -5  20   8     1254.05     1358.94     80.08 o 
  -4  20   8      537.58      536.48     59.27 o 
  -3  20   8       61.59      110.67     41.20 o 
  -2  20   8      962.61      790.09     70.18 o 
  -1  20   8     2271.81     2142.22     99.90 o 
   0  20   8     5732.93     5614.74    156.12 o 
  -6 -19   9     6596.34     5798.48    166.44 o 
  -5 -19   9     1236.19     1110.86     84.17 o 
  -4 -19   9      246.62      232.26     49.38 o 
  -3 -19   9     2653.80     2588.44    106.74 o 
  -2 -19   9      740.46      772.96     69.84 o 
  -1 -19   9     8029.50     7975.86    177.87 o 
   0 -19   9      461.10      651.23     65.74 o 
  -7 -18   9     4081.70     3852.23    131.74 o 
  -6 -18   9     4351.96     4442.86    136.55 o 
  -5 -18   9     3589.00     3320.46    119.43 o 
  -4 -18   9     2756.02     2810.72    105.05 o 
  -3 -18   9     3179.04     3146.10    109.85 o 
  -2 -18   9     2423.04     2453.83     98.21 o 
  -1 -18   9     2784.40     2569.26    104.37 o 
   0 -18   9     3195.30     3409.69    118.38 o 
   1 -18   9    13185.09    13281.45    228.46 o 
  -8 -17   9     2312.48     2171.57    106.04 o 
  -7 -17   9      286.80      310.26     55.17 o 
  -6 -17   9     2061.00     2082.39     95.80 o 
  -5 -17   9     7265.35     7022.42    173.05 o 
  -4 -17   9     4799.47     4827.77    130.45 o 
  -3 -17   9       99.97       14.64     44.61 o 
  -2 -17   9     2975.51     3288.79    109.16 o 
  -1 -17   9     1795.97     1907.91     86.24 o 
   0 -17   9    11239.69    11529.84    203.26 o 
   1 -17   9     4724.91     4965.62    139.65 o 
   2 -17   9     5075.78     5087.18    144.79 o 
  -9 -16   9      377.39      292.22     59.26 o 
  -8 -16   9      361.21      330.37     57.90 o 
  -7 -16   9     3281.75     2729.07    116.00 o 
  -6 -16   9     6746.59     7067.77    156.93 o 
  -5 -16   9     1851.45     1874.28     87.27 o 
  -4 -16   9      105.45      177.42     42.23 o 
  -3 -16   9    13572.03    13707.05    212.21 o 
  -2 -16   9      865.59      839.14     64.73 o 
  -1 -16   9      879.51      920.23     69.50 o 
   0 -16   9     1940.29     2087.08     90.00 o 
   1 -16   9     5618.50     5824.05    146.57 o 
   2 -16   9    10048.69    10143.76    195.56 o 
   3 -16   9     2314.28     2476.38    106.72 o 
  -9 -15   9      321.56      339.56     59.26 o 
  -8 -15   9     8819.95     9024.31    183.46 o 
  -7 -15   9      321.14      330.70     53.13 o 
  -6 -15   9    13226.78    13237.98    207.35 o 
  -5 -15   9      176.88      171.30     42.91 o 
  -4 -15   9     6130.08     6511.83    142.21 o 
  -3 -15   9      251.69      182.89     43.93 o 
  -2 -15   9      958.17     1006.84     68.14 o 
  -1 -15   9     1678.71     1657.34     77.38 o 
   0 -15   9     1820.13     2005.86     86.59 o 
   1 -15   9     4158.32     4443.33    125.97 o 
   2 -15   9     6819.81     6892.06    160.00 o 
   3 -15   9     1212.30     1339.16     80.08 o 
 -10 -14   9      473.50      341.29     60.97 o 
  -9 -14   9     2685.96     2772.40    115.27 o 
  -8 -14   9     1802.15     1827.49     86.59 o 
  -7 -14   9     7015.66     6583.13    161.77 o 
  -6 -14   9     7785.31     7609.22    153.99 o 
  -5 -14   9     2801.22     2820.17     97.56 o 
  -4 -14   9     3116.01     3222.42    101.34 o 
  -3 -14   9     7243.23     7388.56    149.17 o 
  -2 -14   9      701.93      658.52     58.26 o 
  -1 -14   9     5802.99     6100.77    135.01 o 
   0 -14   9      239.92      196.85     42.23 o 
   1 -14   9     5433.30     5760.49    138.03 o 
   2 -14   9      560.55      638.00     58.93 o 
   3 -14   9     2565.32     2707.41    103.67 o 
   4 -14   9      784.24      684.74     68.47 o 
 -10 -13   9      733.21      587.64     69.49 o 
  -9 -13   9     1472.22     1152.64     79.75 o 
  -8 -13   9      314.49      417.89     50.41 o 
  -7 -13   9     4374.94     3977.39    121.56 o 
  -6 -13   9       26.78       34.39     38.82 o 
  -5 -13   9     7661.42     7475.27    149.57 o 
  -4 -13   9     6187.34     6396.72    133.70 o 
  -3 -13   9     8459.46     8596.80    153.77 o 
  -2 -13   9     5662.09     6312.43    131.94 o 
  -1 -13   9     2572.49     2904.49     92.78 o 
   0 -13   9     2387.39     2395.53     88.67 o 
   1 -13   9     1590.30     1786.11     79.76 o 
   2 -13   9     1612.87     1671.56     79.08 o 
   3 -13   9     2735.31     2986.43    105.73 o 
   4 -13   9     1965.02     1916.89     93.07 o 
 -11 -12   9     2731.77     3048.55    122.09 o 
 -10 -12   9     4538.24     4553.86    139.64 o 
  -9 -12   9      987.92      952.65     75.30 o 
  -8 -12   9      421.13      521.13     54.84 o 
  -7 -12   9     1762.97     1626.82     81.14 o 
  -6 -12   9     3539.08     3572.68    103.76 o 
  -5 -12   9     3751.97     3597.63    102.76 o 
  -4 -12   9    20565.93    20652.96    231.75 o 
  -3 -12   9     8253.69     8264.23    147.61 o 
  -2 -12   9    33116.84    34305.57    298.17 o 
  -1 -12   9     1488.62     1615.70     70.90 o 
   0 -12   9    10023.06    10853.81    172.09 o 
   1 -12   9      357.62      361.03     45.30 o 
   2 -12   9     2857.10     2816.72     97.22 o 
   3 -12   9     3638.32     3734.87    116.03 o 
   4 -12   9      850.39      816.62     70.18 o 
   5 -12   9     6278.59     6439.38    161.98 o 
 -11 -11   9    13527.86    14702.96    249.12 o 
 -10 -11   9     1564.74     1643.50     90.66 o 
  -9 -11   9      640.86      478.61     60.64 o 
  -8 -11   9     3261.27     3120.58    104.76 o 
  -7 -11   9      964.04      973.82     62.01 o 
  -6 -11   9     2345.98     2451.95     85.61 o 
  -5 -11   9     3436.52     3456.13     97.63 o 
  -4 -11   9     3364.38     3376.56     95.58 o 
  -3 -11   9     3764.98     3898.28    101.41 o 
  -2 -11   9       83.85      132.13     37.80 o 
  -1 -11   9    22932.32    24343.12    248.79 o 
   0 -11   9     8952.33     9871.07    159.66 o 
   1 -11   9      324.24      292.57     44.62 o 
   2 -11   9     7315.44     7556.58    150.54 o 
   3 -11   9      106.62      179.80     42.23 o 
   4 -11   9     1315.33     1368.24     79.40 o 
   5 -11   9      220.63      204.34     50.40 o 
 -11 -10   9     1106.64     1295.13     87.91 o 
 -10 -10   9     5077.81     5226.27    143.12 o 
  -9 -10   9      413.23      313.70     52.45 o 
  -8 -10   9     4477.34     4650.19    122.27 o 
  -7 -10   9     6461.03     6241.68    136.81 o 
  -6 -10   9      171.30      241.45     41.89 o 
  -5 -10   9     3022.55     3005.55     89.75 o 
  -4 -10   9    19023.09    19206.69    211.33 o 
  -3 -10   9    12241.94    12450.58    171.47 o 
  -2 -10   9     4099.39     4230.49    101.10 o 
  -1 -10   9    27755.19    29237.18    265.39 o 
   0 -10   9     7792.06     8297.50    144.15 o 
   1 -10   9    15206.90    16357.85    207.13 o 
   2 -10   9     1329.70     1411.32     69.19 o 
   3 -10   9     1272.12     1162.10     69.52 o 
   4 -10   9      107.13      163.12     41.21 o 
   5 -10   9     1200.55     1312.92     79.05 o 
 -12  -9   9     2778.04     2545.58    118.00 o 
 -11  -9   9     1288.75     1523.60     89.28 o 
 -10  -9   9     9563.82    10130.71    193.18 o 
  -9  -9   9    14011.24    13364.88    218.18 o 
  -8  -9   9     1993.84     1974.24     84.56 o 
  -7  -9   9     4283.39     4306.87    113.39 o 
  -6  -9   9     4466.54     4574.06    112.05 o 
  -5  -9   9     1997.60     1861.33     71.96 o 
  -4  -9   9     2356.13     2269.89     77.44 o 
  -3  -9   9     7313.52     7260.98    128.07 o 
  -2  -9   9    20690.43    21357.05    215.83 o 
  -1  -9   9     3188.35     3158.02     87.72 o 
   0  -9   9     6016.82     5956.20    120.73 o 
   1  -9   9     2387.56     2445.62     83.57 o 
   2  -9   9     1888.41     2068.21     82.17 o 
   3  -9   9     2137.86     2288.70     87.29 o 
   4  -9   9     3131.66     3296.09    110.20 o 
   5  -9   9     2226.75     2296.39     98.54 o 
   6  -9   9       84.53        7.15     47.67 o 
 -12  -8   9     6839.58     7291.11    186.64 o 
 -11  -8   9      826.61      910.99     76.31 o 
 -10  -8   9     7254.25     7745.62    168.98 o 
  -9  -8   9      897.77      998.64     73.94 o 
  -8  -8   9     6587.40     6957.89    144.01 o 
  -7  -8   9     2694.01     2575.89     91.44 o 
  -6  -8   9     8709.77     8570.84    146.01 o 
  -5  -8   9     4319.77     4281.26    103.52 o 
  -4  -8   9     9666.61     9117.06    141.70 o 
  -3  -8   9     1936.17     1869.92     68.21 o 
  -2  -8   9        2.75       22.47     33.71 o 
  -1  -8   9     1034.19     1059.17     54.87 o 
   0  -8   9     4079.31     4352.49    102.13 o 
   1  -8   9    11407.03    12247.14    172.69 o 
   2  -8   9    28116.43    29479.81    282.18 o 
   3  -8   9      279.22      292.56     43.25 o 
   4  -8   9    16032.28    16331.79    226.65 o 
   5  -8   9     2428.98     2422.19     98.21 o 
   6  -8   9     2263.23     2141.54     98.20 o 
 -12  -7   9      911.42     1026.51     82.45 o 
 -11  -7   9     2250.84     2276.71    100.25 o 
 -10  -7   9     1367.29     1535.01     82.14 o 
  -9  -7   9    12044.08    11604.29    199.77 o 
  -8  -7   9    14646.69    14590.55    206.75 o 
  -7  -7   9    41231.08    40258.30    348.63 o 
  -6  -7   9     2490.93     2403.53     79.49 o 
  -5  -7   9     1600.37     1525.06     64.44 o 
  -4  -7   9     2026.18     2117.06     71.28 o 
  -3  -7   9        7.22       -0.34     29.97 o 
  -2  -7   9     4819.67     4635.11     99.14 o 
  -1  -7   9      262.44      236.37     34.74 o 
   0  -7   9     9272.92    10064.33    147.47 o 
   1  -7   9    36077.20    38345.07    301.96 o 
   2  -7   9     2084.94     2221.72     82.18 o 
   3  -7   9    18280.01    18632.10    228.86 o 
   4  -7   9      880.73      883.11     66.78 o 
   5  -7   9     1067.12     1127.15     68.83 o 
   6  -7   9     1627.01     1625.10     88.96 o 
 -12  -6   9     1556.14     1609.03     92.36 o 
 -11  -6   9     1704.97     1879.56     92.03 o 
 -10  -6   9     8122.18     8754.83    174.91 o 
  -9  -6   9    11178.84    11302.89    191.45 o 
  -8  -6   9     5547.86     5443.21    127.52 o 
  -7  -6   9     4736.98     4898.69    114.48 o 
  -6  -6   9     2487.00     2913.69     87.00 o 
  -5  -6   9     3495.87     3316.84     89.13 o 
  -4  -6   9     8429.54     8222.40    130.99 o 
  -3  -6   9     6601.71     6559.00    115.73 o 
  -2  -6   9     6320.61     6610.96    115.01 o 
  -1  -6   9     5423.91     5902.23    110.81 o 
   0  -6   9     3192.45     3531.15     88.42 o 
   1  -6   9     9062.42     9403.02    146.73 o 
   2  -6   9     5079.56     4987.25    114.83 o 
   3  -6   9     5558.63     5731.70    127.83 o 
   4  -6   9    27807.95    28326.84    290.78 o 
   5  -6   9     1674.35     1434.70     79.76 o 
   6  -6   9     4313.71     4187.24    128.70 o 
 -12  -5   9       42.58      142.00     50.06 o 
 -11  -5   9     3104.99     3202.20    116.00 o 
 -10  -5   9      872.95      803.73     66.78 o 
  -9  -5   9     1954.03     2004.58     85.24 o 
  -8  -5   9     6177.00     6264.19    134.42 o 
  -7  -5   9      284.18      188.69     41.21 o 
  -6  -5   9    14036.59    13971.66    180.43 o 
  -5  -5   9     9733.90     9750.11    147.26 o 
  -4  -5   9     2028.73     2234.91     70.95 o 
  -3  -5   9     2736.00     2594.68     74.41 o 
  -2  -5   9     5990.50     5995.92    108.84 o 
  -1  -5   9    12339.51    12621.45    157.21 o 
   0  -5   9     3977.72     4095.15     93.60 o 
   1  -5   9     1251.57     1224.65     59.31 o 
   2  -5   9    11759.26    12241.07    173.77 o 
   3  -5   9     8040.85     8320.37    149.97 o 
   4  -5   9      583.03      655.40     61.66 o 
   5  -5   9     2257.59     2126.42     92.41 o 
   6  -5   9     2209.52     2002.10     94.10 o 
   7  -5   9     1488.83     1587.44     91.67 o 
 -13  -4   9      684.22      776.33     77.33 o 
 -12  -4   9      214.53      276.53     55.17 o 
 -11  -4   9     1672.10     1916.71     92.38 o 
 -10  -4   9     2704.40     2677.46    102.68 o 
  -9  -4   9    12568.12    12682.51    203.69 o 
  -8  -4   9     2828.20     2820.91     93.15 o 
  -7  -4   9    21419.49    20608.34    232.61 o 
  -6  -4   9     2736.06     2842.49     84.98 o 
  -5  -4   9     7020.20     6896.67    124.34 o 
  -4  -4   9    29638.29    30144.15    245.83 o 
  -3  -4   9     1207.77     1233.29     54.54 o 
  -2  -4   9    19844.49    20462.64    196.03 o 
  -1  -4   9    15569.75    15701.97    173.19 o 
   0  -4   9     8564.15     8847.36    133.39 o 
   1  -4   9     2284.94     2518.85     77.43 o 
   2  -4   9     1861.37     2077.96     75.36 o 
   3  -4   9     1337.91     1427.75     68.17 o 
   4  -4   9     1353.75     1380.66     71.91 o 
   5  -4   9      999.68      893.39     69.17 o 
   6  -4   9      819.28     1019.32     69.50 o 
   7  -4   9      313.71      237.72     53.13 o 
 -13  -3   9       60.31      276.85     61.64 o 
 -12  -3   9      642.95      712.63     70.51 o 
 -11  -3   9     4833.55     5448.66    145.50 o 
 -10  -3   9    11496.19    11732.36    200.37 o 
  -9  -3   9     4232.19     4103.80    117.83 o 
  -8  -3   9     5846.29     5786.93    130.30 o 
  -7  -3   9     6033.62     5759.78    124.54 o 
  -6  -3   9    12086.63    12160.91    167.48 o 
  -5  -3   9     1512.49     1405.43     62.40 o 
  -4  -3   9    12046.51    12334.74    157.61 o 
  -3  -3   9     9701.68     9442.83    133.95 o 
  -2  -3   9     1138.08     1273.11     55.90 o 
  -1  -3   9    26765.13    27929.10    229.52 o 
   0  -3   9     2865.78     2889.65     78.16 o 
   1  -3   9    19364.56    19936.79    205.34 o 
   2  -3   9     2680.27     2873.56     86.32 o 
   3  -3   9     8249.53     8794.82    151.72 o 
   4  -3   9     1670.87     1777.42     78.41 o 
   5  -3   9      502.08      651.95     62.33 o 
   6  -3   9     2810.09     2537.66    103.69 o 
   7  -3   9     1315.52     1388.63     84.17 o 
 -13  -2   9     1393.19     1674.27    100.53 o 
 -12  -2   9     6884.12     7001.26    176.77 o 
 -11  -2   9      245.71      152.57     54.49 o 
 -10  -2   9     4402.11     4896.62    132.85 o 
  -9  -2   9     6358.20     6380.85    147.08 o 
  -8  -2   9      725.81      769.30     63.03 o 
  -7  -2   9     2676.67     2764.38     88.38 o 
  -6  -2   9    15438.07    14813.53    185.89 o 
  -5  -2   9    12259.26    11667.50    159.33 o 
  -4  -2   9    33073.95    31529.97    253.37 o 
  -3  -2   9    10172.18     9954.95    138.48 o 
  -2  -2   9     8379.90     8403.27    127.96 o 
  -1  -2   9    17460.54    18115.93    183.55 o 
   0  -2   9     1777.19     1833.34     64.45 o 
   1  -2   9     3165.38     3299.38     85.68 o 
   2  -2   9      842.38      905.66     54.18 o 
   3  -2   9     6463.55     6558.93    132.72 o 
   4  -2   9    19217.24    19437.19    238.30 o 
   5  -2   9     3565.52     3689.24    114.67 o 
   6  -2   9     8165.83     8075.58    176.22 o 
   7  -2   9      823.73      698.38     67.45 o 
 -13  -1   9      430.96      440.05     69.82 o 
 -12  -1   9     1779.47     1802.22     98.51 o 
 -11  -1   9      582.58      553.88     62.68 o 
 -10  -1   9     6760.37     7331.21    161.79 o 
  -9  -1   9    13803.41    13762.22    210.09 o 
  -8  -1   9     4485.21     4639.83    118.22 o 
  -7  -1   9     1176.36     1105.67     62.37 o 
  -6  -1   9     5684.78     5029.82    112.56 o 
  -5  -1   9    12941.30    12575.32    166.67 o 
  -4  -1   9     1365.63     1554.32     62.73 o 
  -3  -1   9    14625.50    14698.41    169.40 o 
  -2  -1   9    23551.26    22682.18    207.91 o 
  -1  -1   9    13038.11    13441.00    157.73 o 
   0  -1   9      674.50      679.71     44.29 o 
   1  -1   9     4887.31     5294.19    105.97 o 
   2  -1   9     6541.41     6778.94    125.93 o 
   3  -1   9     7589.21     7741.62    141.39 o 
   4  -1   9    11712.45    11636.92    184.97 o 
   5  -1   9     8830.11     8565.44    170.18 o 
   6  -1   9     8940.19     8319.69    180.07 o 
   7  -1   9       27.45       48.69     49.38 o 
 -13   0   9      331.29      358.11     44.66 o 
 -12   0   9     1592.45     1761.15     68.32 o 
 -11   0   9        9.36       58.83     95.34 o 
 -10   0   9     1446.28     1503.19     59.65 o 
  -9   0   9      600.17      690.55     45.29 o 
  -8   0   9      779.97      676.28     42.04 o 
  -7   0   9      266.66      302.01     40.19 o 
  -6   0   9    11087.87    10567.18    113.36 o 
  -5   0   9     2254.51     2111.79     53.07 o 
  -4   0   9      976.02     1078.92     81.28 o 
  -3   0   9    21627.65    20192.54    224.96 o 
  -2   0   9    18471.99    17876.21    172.39 o 
  -1   0   9     3973.85     3799.94     65.27 o 
   0   0   9       10.49      -18.20     83.26 o 
   1   0   9       16.18       35.98     36.95 o 
   2   0   9     3255.66     3358.01     64.07 o 
   3   0   9     3860.67     3936.18    128.04 o 
   4   0   9     4638.76     4396.87    150.63 o 
   5   0   9     4026.65     3740.35    151.40 o 
   6   0   9     6969.72     6582.09    114.96 o 
   7   0   9    15909.76    14597.58    659.67 o 
 -13   1   9      447.39      473.10     63.35 o 
 -12   1   9     1572.52     1460.82     89.98 o 
 -11   1   9      546.14      633.58     64.04 o 
 -10   1   9     6636.54     6625.35    153.91 o 
  -9   1   9    13701.47    13502.35    204.91 o 
  -8   1   9     3881.25     3978.27    109.28 o 
  -7   1   9     1213.26     1294.53     64.76 o 
  -6   1   9     5345.60     4921.68    111.16 o 
  -5   1   9    13235.47    12182.72    163.96 o 
  -4   1   9     1368.89     1305.10     60.00 o 
  -3   1   9    13967.62    13049.55    161.37 o 
  -2   1   9    23664.22    22666.66    206.54 o 
  -1   1   9    13947.42    13690.69    160.27 o 
   0   1   9      886.55      920.76     48.73 o 
   1   1   9     5492.91     5449.96    108.08 o 
   2   1   9     5738.32     5565.23    115.25 o 
   3   1   9     7797.26     7480.13    140.04 o 
   4   1   9    11725.85    11545.40    184.63 o 
   5   1   9     8889.61     8483.58    169.16 o 
   6   1   9     9190.88     8295.59    183.17 o 
   7   1   9       62.33       68.45     53.80 o 
 -13   2   9     1598.53     1559.61     97.82 o 
 -12   2   9     6922.12     7703.03    182.58 o 
 -11   2   9      209.12      367.12     50.74 o 
 -10   2   9     4231.80     4464.45    128.39 o 
  -9   2   9     6448.91     6665.85    146.06 o 
  -8   2   9      655.08      682.39     58.94 o 
  -7   2   9     2334.30     2164.58     80.51 o 
  -6   2   9    16260.80    15274.20    187.74 o 
  -5   2   9    11954.28    10996.67    154.82 o 
  -4   2   9    34656.67    33740.39    259.68 o 
  -3   2   9     9803.91     9617.45    136.72 o 
  -2   2   9     9250.04     9010.54    130.12 o 
  -1   2   9    17231.12    16921.13    176.60 o 
   0   2   9     1721.17     1720.72     62.75 o 
   1   2   9     3408.86     3597.41     89.46 o 
   2   2   9     1006.56     1009.37     56.23 o 
   3   2   9     6689.99     6326.65    130.69 o 
   4   2   9    18603.75    17498.26    227.17 o 
   5   2   9     3207.08     3064.35    106.11 o 
   6   2   9     8012.91     7542.48    172.44 o 
   7   2   9      824.81      841.47     74.95 o 
 -13   3   9       51.31      307.83     63.34 o 
 -12   3   9      653.23      680.95     70.51 o 
 -11   3   9     4369.97     4750.88    137.60 o 
 -10   3   9    11608.40    10814.33    192.15 o 
  -9   3   9     3800.34     3684.99    112.67 o 
  -8   3   9     5198.94     5078.96    122.38 o 
  -7   3   9     5652.72     5296.33    118.34 o 
  -6   3   9    11944.82    11775.07    164.37 o 
  -5   3   9     1650.66     1519.49     62.74 o 
  -4   3   9    12150.71    11680.58    152.12 o 
  -3   3   9     9872.17     9353.90    135.00 o 
  -2   3   9     1472.85     1546.25     59.67 o 
  -1   3   9    27698.82    27592.28    227.96 o 
   0   3   9     2629.51     2545.44     75.42 o 
   1   3   9    18402.20    18026.01    194.82 o 
   2   3   9     2702.41     2788.99     84.96 o 
   3   3   9     7642.65     7644.24    142.07 o 
   4   3   9     1616.66     1563.62     77.72 o 
   5   3   9      417.13      587.88     57.90 o 
   6   3   9     2763.04     2607.51    105.05 o 
   7   3   9     1225.56     1243.40     84.17 o 
 -13   4   9      677.75      682.65     71.88 o 
 -12   4   9      142.53      172.66     52.10 o 
 -11   4   9     1805.49     1826.53     92.72 o 
 -10   4   9     2646.48     2504.41     98.58 o 
  -9   4   9    12508.38    13500.14    202.65 o 
  -8   4   9     2986.87     2917.48     95.55 o 
  -7   4   9    21958.02    21056.83    230.98 o 
  -6   4   9     2340.46     2229.86     76.42 o 
  -5   4   9     7768.43     7573.47    129.56 o 
  -4   4   9    29117.70    27832.07    234.55 o 
  -3   4   9     1191.53     1042.38     51.47 o 
  -2   4   9    19120.78    18193.70    185.88 o 
  -1   4   9    16656.37    16398.40    176.79 o 
   0   4   9     8458.59     8416.31    130.29 o 
   1   4   9     2092.29     2008.23     71.62 o 
   2   4   9     1929.88     2133.64     74.68 o 
   3   4   9     1306.73     1168.69     64.42 o 
   4   4   9     1084.09      938.79     65.08 o 
   5   4   9      664.77      657.13     57.91 o 
   6   4   9      585.31      628.81     63.36 o 
   7   4   9      209.10      235.66     53.13 o 
 -12   5   9       21.91       75.94     45.29 o 
 -11   5   9     3322.63     3386.54    118.74 o 
 -10   5   9      726.67      742.68     62.68 o 
  -9   5   9     2338.44     2462.82     93.45 o 
  -8   5   9     6669.03     6334.16    134.81 o 
  -7   5   9      332.91      330.38     43.26 o 
  -6   5   9    15286.99    14565.80    182.68 o 
  -5   5   9     9447.42     8789.65    138.99 o 
  -4   5   9     2198.90     2372.72     73.35 o 
  -3   5   9     2708.28     2441.38     74.06 o 
  -2   5   9     6337.03     6228.08    109.90 o 
  -1   5   9    11126.10    10886.84    146.40 o 
   0   5   9     3681.63     3576.09     88.80 o 
   1   5   9     1581.82     1438.72     64.44 o 
   2   5   9    12248.09    12221.66    172.12 o 
   3   5   9     8198.28     7905.20    146.56 o 
   4   5   9      686.27      814.20     63.02 o 
   5   5   9     2228.48     2188.78     94.79 o 
   6   5   9     2158.99     2184.11     97.17 o 
   7   5   9     1646.94     1439.66     87.59 o 
 -12   6   9     1796.06     1837.97    100.22 o 
 -11   6   9     1688.93     1693.09     85.22 o 
 -10   6   9     8473.90     8720.84    173.58 o 
  -9   6   9    11153.37    11585.40    190.76 o 
  -8   6   9     5864.01     5900.93    130.96 o 
  -7   6   9     5083.87     4910.21    115.53 o 
  -6   6   9     2467.06     2703.48     84.61 o 
  -5   6   9     4198.57     3929.65     96.35 o 
  -4   6   9     8127.63     7932.05    128.56 o 
  -3   6   9     6192.88     5924.58    111.24 o 
  -2   6   9     6952.82     7051.08    118.50 o 
  -1   6   9     5181.08     5691.80    108.74 o 
   0   6   9     3091.20     3243.12     86.02 o 
   1   6   9     9130.97     9067.50    143.31 o 
   2   6   9     4737.95     4369.31    108.65 o 
   3   6   9     5480.47     5641.51    126.46 o 
   4   6   9    29291.87    29070.42    295.90 o 
   5   6   9     1814.26     1615.50     81.47 o 
   6   6   9     4622.48     4295.20    130.09 o 
 -12   7   9     1011.07     1064.39     86.54 o 
 -11   7   9     2474.45     2383.08    104.69 o 
 -10   7   9     1220.55     1194.43     76.68 o 
  -9   7   9    12369.26    11604.72    192.95 o 
  -8   7   9    13967.66    13989.54    200.46 o 
  -7   7   9    42554.96    41093.70    331.75 o 
  -6   7   9     2384.30     2324.19     79.49 o 
  -5   7   9     1657.66     1725.96     68.53 o 
  -4   7   9     1726.37     1668.48     65.47 o 
  -3   7   9       21.16       64.02     30.99 o 
  -2   7   9     4681.75     4596.99     97.76 o 
  -1   7   9      331.94      290.88     37.81 o 
   0   7   9     8235.60     8722.37    138.10 o 
   1   7   9    36597.73    37699.37    297.88 o 
   2   7   9     2033.04     1900.07     77.41 o 
   3   7   9    17677.25    17365.47    219.47 o 
   4   7   9      896.97      811.91     66.44 o 
   5   7   9     1161.42     1000.80     70.20 o 
   6   7   9     1603.04     1597.13     86.23 o 
 -12   8   9     6753.73     7332.45    180.14 o 
 -11   8   9      831.65      829.91     73.93 o 
 -10   8   9     6956.10     7001.71    161.08 o 
  -9   8   9      939.55      914.17     70.19 o 
  -8   8   9     6768.42     6920.78    143.68 o 
  -7   8   9     2563.71     2635.69     89.04 o 
  -6   8   9     8615.10     8368.38    143.60 o 
  -5   8   9     3337.20     3306.07     91.15 o 
  -4   8   9     9418.82     8556.14    137.56 o 
  -3   8   9     1773.74     1555.28     63.77 o 
  -2   8   9        8.82       37.80     30.99 o 
  -1   8   9      868.99      989.52     53.16 o 
   0   8   9     4016.81     3922.29     97.68 o 
   1   8   9    11506.76    11580.56    167.55 o 
   2   8   9    26822.00    26618.37    264.25 o 
   3   8   9      229.67      210.13     41.21 o 
   4   8   9    15814.45    15647.34    222.84 o 
   5   8   9     2299.40     2436.33     97.52 o 
   6   8   9     2144.36     2146.17     99.21 o 
 -12   9   9     2869.06     2812.77    119.37 o 
 -11   9   9     1103.76     1140.11     87.23 o 
 -10   9   9    10091.23     9859.52    190.50 o 
  -9   9   9    13145.27    13280.94    209.82 o 
  -8   9   9     1893.59     1791.70     80.12 o 
  -7   9   9     4194.99     4010.50    108.60 o 
  -6   9   9     4623.20     4557.15    110.02 o 
  -5   9   9     1823.24     1670.48     68.88 o 
  -4   9   9     1935.47     1791.38     69.91 o 
  -3   9   9     7404.97     7225.88    127.74 o 
  -2   9   9    20796.12    20857.50    214.47 o 
  -1   9   9     2753.98     2592.95     82.23 o 
   0   9   9     6266.50     6083.50    121.10 o 
   1   9   9     1971.99     1915.34     75.02 o 
   2   9   9     1765.89     1749.28     76.03 o 
   3   9   9     2025.66     2048.84     82.51 o 
   4   9   9     2867.94     2926.12    101.99 o 
   5   9   9     2425.04     2376.11     99.23 o 
   6   9   9      107.43       54.83     46.65 o 
 -11  10   9      972.21      996.91     82.45 o 
 -10  10   9     5108.57     5518.06    145.17 o 
  -9  10   9      431.73      485.37     55.18 o 
  -8  10   9     4464.95     4438.41    119.19 o 
  -7  10   9     7009.67     6639.89    139.60 o 
  -6  10   9       80.89      145.07     35.42 o 
  -5  10   9     3334.78     3367.72     93.87 o 
  -4  10   9    20612.05    20135.57    216.41 o 
  -3  10   9    12116.45    11868.07    167.33 o 
  -2  10   9     4112.91     3981.88     98.71 o 
  -1  10   9    28745.12    28951.31    263.49 o 
   0  10   9     7576.95     7167.85    135.23 o 
   1  10   9    14638.51    14462.65    193.98 o 
   2  10   9     1370.20     1365.69     69.19 o 
   3  10   9     1173.20     1109.89     66.11 o 
   4  10   9       28.20      -39.50     39.50 o 
   5  10   9     1037.14     1103.94     74.96 o 
 -11  11   9    13080.21    13517.76    238.77 o 
 -10  11   9     1723.63     1970.20     96.12 o 
  -9  11   9      767.39      736.21     68.14 o 
  -8  11   9     3183.24     3093.47    104.07 o 
  -7  11   9     1025.78     1091.42     64.06 o 
  -6  11   9     2385.69     2471.80     86.63 o 
  -5  11   9     3479.98     3319.02     96.60 o 
  -4  11   9     3611.50     3389.79     94.23 o 
  -3  11   9     4005.89     3824.51     99.04 o 
  -2  11   9       70.66      146.43     38.48 o 
  -1  11   9    23098.51    23353.04    242.25 o 
   0  11   9     8716.39     8848.96    152.10 o 
   1  11   9      442.24      421.34     46.66 o 
   2  11   9     7298.75     6953.67    144.72 o 
   3  11   9       65.12      140.98     40.86 o 
   4  11   9     1291.23     1258.49     74.97 o 
   5  11   9      248.84      327.96     51.77 o 
 -11  12   9     2488.56     2612.35    112.53 o 
 -10  12   9     4432.53     4360.35    136.90 o 
  -9  12   9      935.55      948.54     72.91 o 
  -8  12   9      385.41      503.75     54.16 o 
  -7  12   9     1751.56     1698.39     78.75 o 
  -6  12   9     3688.86     3598.98    104.12 o 
  -5  12   9     4349.83     4153.08    108.61 o 
  -4  12   9    20553.12    20280.80    226.57 o 
  -3  12   9     7983.44     7671.31    141.42 o 
  -2  12   9    32937.26    32664.51    288.38 o 
  -1  12   9     1553.60     1612.37     71.93 o 
   0  12   9     9822.12     9877.87    164.19 o 
   1  12   9      236.09      189.70     39.85 o 
   2  12   9     2539.20     2510.57     93.45 o 
   3  12   9     4020.30     3843.61    117.08 o 
   4  12   9      880.65      863.99     68.82 o 
   5  12   9     5986.93     5222.35    146.92 o 
 -10  13   9      530.00      533.07     63.36 o 
  -9  13   9     1695.07     1689.30     88.62 o 
  -8  13   9      228.81      243.84     47.34 o 
  -7  13   9     4097.38     3790.28    114.03 o 
  -6  13   9       69.54       71.17     39.84 o 
  -5  13   9     7472.43     7172.16    145.44 o 
  -4  13   9     6324.69     6167.85    130.63 o 
  -3  13   9     8254.75     8352.83    152.38 o 
  -2  13   9     5677.92     5975.12    128.53 o 
  -1  13   9     2319.09     2571.48     89.69 o 
   0  13   9     1793.21     1869.93     79.43 o 
   1  13   9     1977.92     1935.89     83.53 o 
   2  13   9     1763.00     1601.15     79.77 o 
   3  13   9     2696.26     2766.71    101.98 o 
   4  13   9     2067.45     1801.77     92.73 o 
 -10  14   9      464.21      569.83     63.35 o 
  -9  14   9     2809.01     2999.41    111.53 o 
  -8  14   9     1738.55     1745.61     85.56 o 
  -7  14   9     6869.53     6385.91    149.10 o 
  -6  14   9     7341.75     6709.74    144.71 o 
  -5  14   9     2732.17     2556.01     92.10 o 
  -4  14   9     2605.07     2741.41     94.83 o 
  -3  14   9     6755.12     6906.67    142.29 o 
  -2  14   9      836.94      732.17     61.33 o 
  -1  14   9     5586.64     5637.19    129.87 o 
   0  14   9      295.39      335.81     45.30 o 
   1  14   9     5504.75     5354.49    131.55 o 
   2  14   9      507.24      490.49     54.84 o 
   3  14   9     2875.41     2842.29    107.10 o 
   4  14   9      817.29      904.15     74.27 o 
  -9  15   9      507.67      640.70     61.99 o 
  -8  15   9     8830.83     8751.91    181.41 o 
  -7  15   9      384.93      507.15     55.86 o 
  -6  15   9    13518.94    13000.67    204.64 o 
  -5  15   9      183.37      191.73     43.25 o 
  -4  15   9     6242.72     5907.53    136.41 o 
  -3  15   9      244.47      209.45     43.59 o 
  -2  15   9      858.07      785.66     63.03 o 
  -1  15   9     2086.69     2103.75     85.58 o 
   0  15   9     1997.74     1961.42     85.58 o 
   1  15   9     4604.02     4648.04    127.03 o 
   2  15   9     7130.32     6644.04    153.53 o 
   3  15   9     1129.59     1329.55     77.01 o 
  -9  16   9      478.66      494.90     62.33 o 
  -8  16   9      426.26      506.13     56.88 o 
  -7  16   9     3119.70     2903.13    106.78 o 
  -6  16   9     6318.08     6350.20    149.71 o 
  -5  16   9     1626.24     1815.05     83.51 o 
  -4  16   9      136.98      210.46     43.25 o 
  -3  16   9    14406.01    14193.65    212.32 o 
  -2  16   9      842.40      837.42     65.07 o 
  -1  16   9      896.68     1021.77     65.76 o 
   0  16   9     1947.25     1819.81     87.27 o 
   1  16   9     5681.10     5559.14    142.81 o 
   2  16   9    10213.59     9740.54    190.78 o 
   3  16   9     2098.89     2063.57     99.21 o 
  -8  17   9     2274.53     2241.76    104.33 o 
  -7  17   9      277.95      103.53     54.15 o 
  -6  17   9     1918.99     1909.72     91.36 o 
  -5  17   9     7234.74     6831.47    155.26 o 
  -4  17   9     4811.44     4683.01    128.06 o 
  -3  17   9       78.87       80.71     40.86 o 
  -2  17   9     2890.04     2811.07    100.97 o 
  -1  17   9     1786.73     1688.37     82.49 o 
   0  17   9    10889.81    10874.66    195.68 o 
   1  17   9     4620.07     4594.19    132.13 o 
   2  17   9     4967.94     4932.19    140.00 o 
  -7  18   9     4175.99     3753.79    127.99 o 
  -6  18   9     4702.25     4429.41    134.52 o 
  -5  18   9     3051.63     3040.05    109.50 o 
  -4  18   9     3100.43     2832.44    106.43 o 
  -3  18   9     3040.29     2937.76    105.07 o 
  -2  18   9     2357.68     2210.95     95.48 o 
  -1  18   9     2694.98     2508.07    101.97 o 
   0  18   9     3247.05     3306.42    117.70 o 
   1  18   9    13394.60    12799.60    223.00 o 
  -6  19   9     6126.74     5824.99    157.52 o 
  -5  19   9     1239.71     1064.18     81.10 o 
  -4  19   9      205.65      241.79     47.68 o 
  -3  19   9     2535.57     2468.91    102.64 o 
  -2  19   9      840.40      760.40     66.09 o 
  -1  19   9     7865.34     7425.83    171.02 o 
   0  19   9      499.43      562.35     65.74 o 
  -6 -18  10      407.50      432.55     56.88 o 
  -5 -18  10     3254.61     3219.02    116.67 o 
  -4 -18  10     2128.00     1907.83     92.39 o 
  -3 -18  10     1704.90     1938.73     91.01 o 
  -2 -18  10     4091.10     4498.06    135.84 o 
  -1 -18  10     1737.84     1908.07     94.76 o 
  -7 -17  10     3064.24     3221.72    117.68 o 
  -6 -17  10      863.55      836.38     74.27 o 
  -5 -17  10     4179.88     4506.71    131.76 o 
  -4 -17  10       87.11       16.69     41.55 o 
  -3 -17  10     1318.91     1575.76     81.45 o 
  -2 -17  10      834.96      792.42     70.18 o 
  -1 -17  10     3761.24     3632.63    118.76 o 
   0 -17  10     1520.68     1618.16     87.93 o 
  -8 -16  10     2534.12     2520.35    109.46 o 
  -7 -16  10     6830.75     7054.17    168.88 o 
  -6 -16  10     4070.79     3721.84    125.27 o 
  -5 -16  10     3864.19     3830.72    119.11 o 
  -4 -16  10     2363.27     2418.69     96.50 o 
  -3 -16  10     1999.67     2253.84     91.03 o 
  -2 -16  10     5498.19     5619.48    141.44 o 
  -1 -16  10     2406.59     2547.60    100.25 o 
   0 -16  10     7677.09     8465.61    176.83 o 
   1 -16  10    11097.94    11795.43    216.56 o 
  -9 -15  10      803.88      891.19     79.04 o 
  -8 -15  10    10055.84     8861.45    208.92 o 
  -7 -15  10    10646.00    10489.84    195.31 o 
  -6 -15  10     9806.84     9145.93    187.36 o 
  -5 -15  10      576.84      633.24     58.93 o 
  -4 -15  10      249.05      263.94     44.61 o 
  -3 -15  10      688.32      650.32     60.64 o 
  -2 -15  10      216.35      234.99     45.64 o 
  -1 -15  10     1389.40     1352.30     76.34 o 
   0 -15  10     6634.51     6945.51    155.20 o 
   1 -15  10       17.02       78.66     43.25 o 
   2 -15  10      225.73       96.72     51.76 o
[truncated: 105,952 more chars]
